# Supplementary material for: Molecular characteristics and regulatory effects of dwarfing Rht genes in Triticum aestivum L
Source: BMC Plant Biol. 2025 Nov 10;25:1529. doi: 10.1186/s12870-025-07556-w (PMC12599085; doi:10.1186/s12870-025-07556-w)
Supplement: Supplementary file 1 — Supplementary Material 1. [file 12870_2025_7556_MOESM1_ESM.xlsx]

## Sheet: Sheet1
Table S1 The URLs list of biological database
No.	Database	URLs of database	Features
1	Wheatomics	http://wheatomics.sdau.edu.cn/	Tissue specific expression of wheat
2	CDD	https://www.ncbi.nlm.nih.gov/Structure/cdd/wrpsb.cgi	Conserved functional domain
3	PfamScan	https://pfam.xfam.org/	Annotation of conserved functional domain
4	ExPASy	https://web.expasy.org/protparam/	Physicochemical properties of protein
5	WoLF PSORT	https://wolfpsort.hgc.jp/	Subcellular localization
6	Chiplot	https://www.chiplot.online/	Phylogenetic tree construction
7	MEME	https://meme-suite.org/meme/	Motif prediction
8	GSDS	https://gsds.gao-lab.org/	Gene structure prediction
9	PlantCARE	https://bioinformatics.psb.ugent.be/webtools/ plantcare/html/	Promoter cis-element prediction
10	STRING	https://cn.string-db.org/	Protein interaction network
11	Shiny GO	http://bioinformatics.sdstate.edu/go/, (v0.741)	GO enrichment analysis
12	Ensemble plant	https://www.ensembl.org/index.html?redirect=no	Whole genome database of wheat, maize and Brachypodium distachyon
14	NCBI	https://www.ncbi.nlm.nih.gov/datasets/genome/	Protein blast
15	psRNATarget	https://www.zhaolab.org/psRNATarget/	Genome-wide analysis of miRNA targeting Rht genes
