# Supplementary material for: Molecular characteristics and regulatory effects of dwarfing Rht genes in Triticum aestivum L
Source: BMC Plant Biol. 2025 Nov 10;25:1529. doi: 10.1186/s12870-025-07556-w (PMC12599085; doi:10.1186/s12870-025-07556-w)
Supplement: Supplementary file 2 — Supplementary Material 2. [file 12870_2025_7556_MOESM2_ESM.xlsx]

## Sheet: Sheet1
Table S2 The cloned Rht genes in Triticum aestivum L.
Rht genes	Gene ID	Protein sequence
Rht1	TraesCS4B02G043100	MKREYQDAGGSGGGGGGMGSSEDKMMVSGSAAAGEGEEVDELLAALGYKVRASDMADVAQ KLEQLEMAMGMGGVGAGAAPDDSFATHLATDTVHYNPTDLSSWVESMLSELNAPPPPLPP APQLNASTSSTVTGGGYFDLPPSVDSSCSTYALRPIPSPAVAPADLSADSVVRDPKRMRT GGSSTSSSSSSSSLGGGGARSSVVEAAPPVAAAAGAPALPVVVVDTQEAGIRLVHALLAC AEAVQQENFSAAEALVKQIPLLAASQGGAMRKVAAYFGEALARRVFRFRPQPDSSLLDAA FADLLHAHFYESCPYLKFAHFTANQAILEAFAGCRRVHVVDFGIKQGMQWPALLQALALR PGGPPSFRLTGVGPPQPDETDALQQVGWKLAQF…
Rht2	TraesCS4D02G040400	MKREYQDAGGSGGGGGGMGSSEDKMMVSAAAGEGEEVDELLAALGYKVRASDMADVAQKL EQLEMAMGMGGVGAGAAPDDSFATHLATDTVHYNPTDLSSWVESMLSELNAPPPPLPPAP QLNASTSSTVTGSGGYFDLPPSVDSSSSIYALRPIPSPAGATAPADLSADSVRDPKRMRT GGSSTSSSSSSSSSLGGGARSSVVEAAPPVAAAANATPALPVVVVDTQEAGIRLVHALLA CAEAVQQENLSAAEALVKQIPLLAASQGGAMRKVAAYFGEALARRVFRFRPQPDSSLLDA AFADLLHAHFYESCPYLKFAHFTANQAILEAFAGCRRVHVVDFGIKQGMQWPALLQALAL RPGGPPSFRLTGVGPPQPDETDALQQVGWKLAQ…
Rht3	Undefine	MKREYQDAGGSGGGRGGMGSSEDKIMVSGSAAAGEGEEVDELLAALGYKDSATPPDAPLVAAAGLAANET THIKISANKVRASDMADVAQKLEQLEMAMGMGGVGAGAAPDDSFATHLATDTVHYNPTDLSSWVESMLSE LNAPPPPLPPAPQLNASTSSTVTGGGYFDLPPSVDSSCSTYALRPIPSPAVAPADLSADSVVRDPKRMRT GGSSTSSSSSSSSLGGGGARSSVVEAAPPVAAAAGAPALPVVVVDTQEAGIRLVHALLACAEAVQQENFS AAEALVKQIPLLAASQGGAMRKVAAYFGEALARRVFRFRPQPDSSLLDAAFADLLHAHFYESCPYLKFAH FTANQAILEAFAGCRRVHVVDFGIKQGMQWPALLQALALRPGGP…
Rht4	TraesCS2B02G570900	MSAPSQLSKDPRNNYFDFGAARQVPETHMWEGLYEHPVVDGGVRAGEDAVPVVDMQDPRA
Rht5	TraesCS3B02G025600	MAFLAVLLLVVLALLAVAATQLWDYAVVRLVWRPYAMSKWFREQGIHGPSYSFLKGCNEDVRSMKEETDR LVLDVGDHKYLPRIAPHYLKWRGQHGEPFLYWHGPQPRICIFDYELARQILSSKSGHFVKNDAHPTLLAL VGKGLGFMEGADWVRHRRIINPVFTIDKLKMMTKTMLDFAKSMAKELEDQASQNDNGETKVDINKFFSEL TVDNISYAIFGSSYKLGNEVFQAQTELLGITMETFLDVPIPGFKYLPTERNQRKWMLERKLKSLLTQIIQ PRLATSEYGNDLLGVMLDSCIETKKGGKQEDLSLSLEEIIHECKLFFFAGHENTSLLLTWSVYLLSIYPE WQDRLRKEVCKEFGRESPNPNALNKLKEMTMVLFETLRLYSPAL…
Rht8	TraesCSU02G024900	MSAPEEGDAAASGSSAPPPPAPAPAPPPMAMAEPGAMGPEEAAARKRYEALMQVRAKALKGKGAWYWGHL EPVLVPPPASGAPPKAARLRCALCAATFSASNPSRTATEHLKRGACPNFAAAQGAPPPPPPPPPPQNQHQ QLQLVAVSSPASSIVPISSIPPSSSSASQRRHSTGGGGGGGRKRHALAAAYASVEAASHQHHVMVADPAG YSPTPPTPPGMPAPRQLLSGGRGDLAPLAMLEDSVKRLKSPSASPGAMLPRPQAEAALSLLADWFLESSG SASLSAVEHPKLKNFLRQVGLPEISRADLAGARLDARFAEARADAAARFREARFFQLAADGLREQVITLS VNLPNDTSVFHRAVPMPAPASASPDYAQELFLDAASSVSASSGD…
Rht11	TraesCS4B02G043100	MKREYQDAGGSGGGGGGMGSSEDKMMVSGSAAAGEGEEVDELLAALGYKVRASDMADVAQ
Rht12	TraesCS5A02G543100	MPASAEVATTNDPPLVDSYCALLLGGELGSSSGFVPAAQALSAESLTVLQRDLPTIDLKRLTSGDPRERD VCADAMASAASEWGFFQVTNHGVGRELLEEMRREQAVLFHQPFDTKEKAGLVDGSYRWGNPTATSLRQLS WSEAFHVPLASICGEDCVHAQLSSLSLRGVMQEVADAMSRVADTVAGTLAKNLGHAGSAFPAAAGCDGTT CFLRLNRYPLCPFADTLGMVPHTDSDFLTIVCQDQVGGLEIMNDSHWVAVKPHPDALVVNVGDLFQAWSN NRYKSVEHKVVANSKAERFSVAYFLCPSHDSLIGTYGKPSPYRPFTFGEYRRKVQDDVRQTGKKIGLPNF LKCSTIS
Rht17	TraesCS4B02G043100	MKREYQDAGGSGGGGGGMGSSEDKMMVSGSAAAGEGEEVDELLAALGYKVRASDMADVA
Rht24	TraesCS6A02G221900	MPAFAESTAEPPLADSYYALLRGGNKADECASAPPPGCQAPPVSECELPMIDVGCLTACG GGTEERAACAAAIASAAAEWGFFQVVNHGVKQELLEAMRREQVRLFRLPFEAKATAGLLN DSYRWGSPTATSPRQLSWSEAFHVPLAGISGSPCSYGELTSIRDVTQEVANAMSKLANTL ARVLASSLGHTAGQRFPEGCDERTCFLRLNRYPPCPFSPDAFGLVPHTDSDFLTVLCQDQ VGGLQLMKGSQWVAVKPIPGALIVNIGDLFQAWSNNRYKSVEHKVVTNATTERYSVAYFL CPSYDSPIGACEEPSPYRTFTFGEYRRRVQEDVKKMGKKIGLPNFLL
Rht25	TraesCS6A02G156600	MGMRVPGWVGGLVEESFFVGCEAHESRRKNEKNIFCLACCTSICPHCAPAHRHHPLLQVR RYVYNDVVRLGELEKLIDCSYVQPYTINSAKVIFLKPRPQSRPFKGSGNVCLTCDRILPF HFCCLSCKVDHVVEQGGDLSNILLYRAGDELPFPRFENLHVGDGDSGQVTSNSILENPLH HRNGYGGGSGGSSDNAGNGNGNGHGGGGEPAVVKRKKGGGFFPKMVLSLGSRRKGAPTRS PLA
Rht26	TraesCS3D02G404000	MDRLPKQSKDDTRYLLTGHLGVVEAPKRALPLTLADITNPKPPQRRPSTHTLPLRTIP ASAMPPPLRLLALLLLLHLPFALSSRHHHKAPAPPPRKAPPPAANYAAPLPVLLACNA TRFRPACVATLSAANVTAASSPSDLLAATLSALRARLPPAVSTARSVLASSKNVNLTA AATNCLTALSLSSNRLAPPPSPSALMPASASLLHLYDCWSAYKYVNFSRTIYDAMAYL NDTITVNSNYISMLAALKRYGDDTSHWAPPQTERDGYWPSPAASGGDVDALGVPKGLP ADATVCGAGCDYKTVREAVAAAPDNGGKRFVVYVKQGVYKETVSVPWEKTNLVLVGDG MGKTVITGDLNADTPGVSTFNTATVGVLADGFMARDLTIANTAGP…
