# Supplementary material for: Molecular characteristics and regulatory effects of dwarfing Rht genes in Triticum aestivum L
Source: BMC Plant Biol. 2025 Nov 10;25:1529. doi: 10.1186/s12870-025-07556-w (PMC12599085; doi:10.1186/s12870-025-07556-w)
Supplement: Supplementary file 3 — Supplementary Material 3. [file 12870_2025_7556_MOESM3_ESM.xlsx]

## Sheet: Sheet1
Table S3 The information of 10 motifs in the different Rht proteins
Groups	Motif name	Motif sequence	Width	E-value
GroupⅠ	Motif1	FADLLHAHFYESCPYLKFAHFTANQAILEAFAGCRRVHVVDFGIKQGMQW	50	4.1e-26
	Motif2	EVYLGRQICNVVACEGAERTERHETLGQWRNRLGNAGFETVHLGSNAYKQ	50	1.8e-21
	Motif3	WKLAQFAHTIRVDFQYRGLVAATLADLEPFMLQPEGEEDPNEEPEVIAVN	50	2.6e-17
	Motif4	QPGALEKVLGTVRAVRPRIVTVVEQEANHNSGTFLDRFTESLHYYSTMFD	50	3.8e-17
	Motif5	DMADVAQKLEQLEMAMGMGGVGAGAAPDDSFATHLATDTVHYNPTDLSSW	50	3.1e-14
	Motif6	FAGGDGYKVEEKEGCLTLGWHTRPLIATSAWR	32	9e-12
	Motif7	VQQENFSAAEALVKQIPLLAASQGGAMRKVAAYFGEALARRVFRFRPQPD	50	4.2e-10
	Motif8	MKREYQDAGGSGGGGGGMGSSEDKMMV	27	1.9e-05
	Motif9	YFDLPPSVDSSCSIYALRPIP	21	0.001
	Motif10	ESMLSELNAPPPPLPPAPQLNASTSSTVT	29	0.0065
GroupⅡ	Motif1	YKVVCF	6	10
	Motif2	CVMEERFRKEGWPPWSGDFILDPLYLGED	29	16
	Motif3	SKHHWK	6	28
	Motif4	GQHHVF	6	44
	Motif5	DGLGEQVITGDLN	13	120
	Motif6	KGFLRQ	6	140
	Motif7	YFNDTP	6	170
	Motif8	GCRVNG	6	250
	Motif9	NKZSVRLPWEKC	12	200
	Motif10	IQGDEWI	7	66
GroupⅢ	Motif1	LLQVRRYVYNDVVRLGELEKLIDCSFVQPYTINSAKVIFLKPRPQSRPFK	50	9.5e-20
	Motif2	WVGGLVEESFFVGCEAHESRKKNEKNIFCLACCTSICPHCAPAHRHHP	48	2e-19
	Motif3	QEPFHFCCLSCKVDHVMEQGGDLSNILLM	29	4.4e-07
	Motif4	QVTPNSILEDPLAH	14	0.092
	Motif5	FFPKIVLSLGNRRKGEPHRSPFA	23	0.16
	Motif6	NICLTCDR	8	0.37
	Motif7	DEACFPRFE	9	24
	Motif8	MGMRNN	6	84
	Motif9	APKKKK	6	920
	Motif10	NLHVGD	6	2500
GroupⅣ	Motif1	CQDQVGGLZJMKGSQWVAVKPIPGALIVNIGDLFQAWSNNRYKSVEHKVV	50	6.4e-19
	Motif2	YFLCPSHDSPIGACEEPSPYRPFTFGEYRRKVQEDVKKMGKKIGLPNF	48	6.7e-15
	Motif3	WGFFQVVNHGVGRELLEEMRREQVRLFRQPFEAKEKAGLLDGSYRWGNPT	50	5e-11
	Motif4	GCDERTCFLRLNRYPPCPF	19	5.6e-05
	Motif5	TSPRQLSWSEAFHVPLAGICGEDCVH	26	0.00071
	Motif6	VPHTDSDFLT	10	0.32
	Motif7	RGVMQEVADAMS	12	7.2
	Motif8	PMIDLGCLT	9	89
	Motif9	TNEPPLVDSYC	11	100
	Motif10	MPAFAE	6	360
GroupⅤ	Motif1	HLLKWKGQHGEPFLYWFGPQPRICIFDYELVKQILANKYGHFIKNDAHPT	50	2.5e-18
	Motif2	HRDKEVWGDDADEFDPLRFEDGITKAAKIPHGLLGFSIGPRSCIGQNFAM	50	2.7e-15
	Motif3	WDYAVVRLVWRPRAMAKWFREQGIHGPSYRFLKGCNEDVRRMKEEAD	47	2.4e-14
	Motif4	IDECKLFFFAGHENTSHLLTWSMFLLSIYPEWQERLREEVCKECGKENPN	50	5.7e-12
	Motif5	CAIFGSSFKEGKEVFQAQKZLQGITMETFLDVPIPGFKYLPTERNRCKWM	50	4.9e-09
	Motif6	GADWVRHRRIINPVFAIDKLKMMTGTMLDCAECLIKEWEDQASQ	44	8.7e-09
	Motif7	KEMTMVLFETLRLYSPIJFMQRKPISDMKLGNJKLPKGMAIVIPIP	46	2.2e-06
	Motif8	QKFSFTLSPDYVHAPVDLFTLKPKFG	26	0.00012
	Motif9	DHDYLPRI	8	0.46
	Motif10	SEFGNDLLGVMLEAC	15	1.2
