# Supplementary material for: Molecular characteristics and regulatory effects of dwarfing Rht genes in Triticum aestivum L
Source: BMC Plant Biol. 2025 Nov 10;25:1529. doi: 10.1186/s12870-025-07556-w (PMC12599085; doi:10.1186/s12870-025-07556-w)
Supplement: Supplementary file 4 — Supplementary Material 4. [file 12870_2025_7556_MOESM4_ESM.xlsx]

## Sheet: Sheet1
Table S4 Information of hormone- and stress-related cis-elements in the Rht genes promoter
Gene name	Cis element	Sequence	Position	Length	Strand	Plant source	Prediction funtiona characteristics
Rht1	GARE-motif	TCTGTTG	174	7	+	Brassica oleracea	gibberellin-responsive element
Rht1	GARE-motif	TCTGTTG	991	7	-	Brassica oleracea	gibberellin-responsive element
Rht1	ABRE	TACGTGTC	1374	8	+	Oryza sativa	cis-acting element involved in the abscisic acid responsiveness
Rht1	ABRE	ACGTG	1375	5	+	Arabidopsis thaliana	cis-acting element involved in the abscisic acid responsiveness
Rht1	ABRE	CACGTG	1381	6	-	Arabidopsis thaliana	cis-acting element involved in the abscisic acid responsiveness
Rht1	ABRE	ACGTG	1382	5	+	Arabidopsis thaliana	cis-acting element involved in the abscisic acid responsiveness
Rht1	ABRE	GCCGCGTGGC	1531	9	-	Oryza sativa	cis-acting element involved in the abscisic acid responsiveness
Rht1	LAMP-element	CTTTATCA	1683	8	-	Pisum sativum	part of a light responsive element
Rht1	Myb-binding site	CAACAG	175	6	-	Nicotiana tabacum
Rht1	Myb-binding site	CAACAG	991	6	+	Nicotiana tabacum
Rht1	GC-motif	CCCCCG	230	6	-	Zea mays	enhancer-like element involved in anoxic specific inducibility
Rht1	GC-motif	CCCCCG	1913	6	+	Zea mays	enhancer-like element involved in anoxic specific inducibility
Rht1	ABRE3a	TACGTG	1374	6	+	Zea mays
Rht1	AT~ABRE	TACGTGTC	1374	8	+	Arabidopsis thaliana
Rht1	CCGTCC-box	CCGTCC	406	6	+	Petroselinum hortense
Rht1	CCGTCC-box	CCGTCC	1706	6	+	Petroselinum hortense
Rht1	STRE	AGGGG	159	5	-	Arabidopsis thaliana
Rht1	STRE	AGGGG	1269	5	-	Arabidopsis thaliana
Rht1	STRE	AGGGG	1794	5	-	Arabidopsis thaliana
Rht1	ACE	GACACGTATG	1372	9	-	Petroselinum crispum	cis-acting element involved in light responsiveness
Rht1	Unnamed__1	CGTGG	219	5	+	Zea mays
Rht1	Unnamed__1	CGTGG	260	5	-	Zea mays
Rht1	Unnamed__1	CGTGG	271	5	+	Zea mays
Rht1	Unnamed__1	CGTGG	411	5	+	Zea mays
Rht1	Unnamed__1	CGTGG	417	5	-	Zea mays
Rht1	Unnamed__1	CGTGG	457	5	-	Zea mays
Rht1	Unnamed__1	CGTGG	1096	5	-	Zea mays
Rht1	CCGTCC motif	CCGTCC	406	6	+	Nicotiana tabacum
Rht1	CCGTCC motif	CCGTCC	1706	6	+	Nicotiana tabacum
Rht1	ABRE4	CACGTA	1374	6	-	Zea mays
Rht1	TGA-element	AACGAC	1468	6	+	Brassica oleracea	auxin-responsive element
Rht1	MYC	CATGTG	306	6	-	Arabidopsis thaliana
Rht1	MYC	CATTTG	649	6	-	Arabidopsis thaliana
Rht1	MYC	CATGTG	855	6	+	Arabidopsis thaliana
Rht1	MYC	CATTTG	922	6	+	Arabidopsis thaliana
Rht1	MYC	CATGTG	974	6	+	Arabidopsis thaliana
Rht1	CGTCA-motif	CGTCA	671	5	-	Hordeum vulgare	cis-acting regulatory element involved in the MeJA-responsiveness
Rht1	CGTCA-motif	CGTCA	1575	5	-	Hordeum vulgare	cis-acting regulatory element involved in the MeJA-responsiveness
Rht1	G-box	CACGAC	38	6	+	Zea mays	cis-acting regulatory element involved in light responsiveness
Rht1	G-box	CACGAC	1281	6	-	Zea mays	cis-acting regulatory element involved in light responsiveness
Rht1	G-box	TACGTG	1374	6	+	Arabidopsis thaliana	cis-acting regulatory element involved in light responsiveness
Rht1	G-box	CACGTG	1381	6	-	Arabidopsis thaliana	cis-acting regulatory element involved in light responsiveness
Rht1	MBS	CAACTG	463	6	+	Arabidopsis thaliana	MYB binding site involved in drought-inducibility
Rht1	AAGAA-motif	GAAAGAA	439	7	+	Avena sativa
Rht1	Unnamed__14	TCCACGTAGA	259	9	+	Zea mays
Rht1	Unnamed__4	CTCC	162	4	+	Petroselinum hortense
Rht1	Unnamed__4	CTCC	319	4	+	Petroselinum hortense
Rht1	Unnamed__4	CTCC	565	4	-	Petroselinum hortense
Rht1	Unnamed__4	CTCC	600	4	+	Petroselinum hortense
Rht1	Unnamed__4	CTCC	702	4	-	Petroselinum hortense
Rht1	Unnamed__4	CTCC	794	4	-	Petroselinum hortense
Rht1	Unnamed__4	CTCC	908	4	+	Petroselinum hortense
Rht1	Unnamed__4	CTCC	948	4	+	Petroselinum hortense
Rht1	Unnamed__4	CTCC	988	4	+	Petroselinum hortense
Rht1	Unnamed__4	CTCC	1056	4	+	Petroselinum hortense
Rht1	Unnamed__4	CTCC	1088	4	-	Petroselinum hortense
Rht1	Unnamed__4	CTCC	1304	4	+	Petroselinum hortense
Rht1	Unnamed__4	CTCC	1526	4	-	Petroselinum hortense
Rht1	Unnamed__4	CTCC	1551	4	-	Petroselinum hortense
Rht1	Unnamed__4	CTCC	1557	4	-	Petroselinum hortense
Rht1	Unnamed__4	CTCC	1563	4	-	Petroselinum hortense
Rht1	Unnamed__4	CTCC	1569	4	-	Petroselinum hortense
Rht1	Unnamed__4	CTCC	1797	4	+	Petroselinum hortense
Rht1	Unnamed__4	CTCC	1841	4	+	Petroselinum hortense
Rht1	Unnamed__4	CTCC	1863	4	+	Petroselinum hortense
Rht1	Unnamed__4	CTCC	1866	4	+	Petroselinum hortense
Rht1	Unnamed__4	CTCC	1870	4	+	Petroselinum hortense
Rht1	Unnamed__4	CTCC	1893	4	+	Petroselinum hortense
Rht1	Unnamed__4	CTCC	1896	4	+	Petroselinum hortense
Rht1	Unnamed__4	CTCC	1899	4	+	Petroselinum hortense
Rht1	Unnamed__4	CTCC	1906	4	+	Petroselinum hortense
Rht1	Unnamed__4	CTCC	1911	4	+	Petroselinum hortense
Rht1	Unnamed__4	CTCC	2000	4	-	Petroselinum hortense
Rht1	TCA-element	TCAGAAGAGG	1245	9	-	Brassica oleracea	cis-acting element involved in salicylic acid responsiveness
Rht1	TCT-motif	TCTTAC	941	6	-	Arabidopsis thaliana	part of a light responsive element
Rht1	TCT-motif	TCTTAC	1288	6	+	Arabidopsis thaliana	part of a light responsive element
Rht1	TGACG-motif	TGACG	671	5	+	Hordeum vulgare	cis-acting regulatory element involved in the MeJA-responsiveness
Rht1	TGACG-motif	TGACG	1575	5	+	Hordeum vulgare	cis-acting regulatory element involved in the MeJA-responsiveness
Rht1	MYB	CAACAG	175	6	-	Arabidopsis thaliana
Rht1	MYB	CAACAG	991	6	+	Arabidopsis thaliana
Rht1	MYB	CAACCA	1416	6	-	Arabidopsis thaliana
Rht1	MYB	CAACCA	1880	6	+	Arabidopsis thaliana
Rht1	TATA-box	TATA	585	4	+	Arabidopsis thaliana	core promoter element around -30 of transcription start
Rht1	TATA-box	ATTATA	717	6	+	Brassica napus	core promoter element around -30 of transcription start
Rht1	TATA-box	TATATAA	718	7	-	Arabidopsis thaliana	core promoter element around -30 of transcription start
Rht1	TATA-box	TATATA	719	6	+	Arabidopsis thaliana	core promoter element around -30 of transcription start
Rht1	TATA-box	ATATAT	720	6	+	Brassica napus	core promoter element around -30 of transcription start
Rht1	TATA-box	TATA	721	4	+	Arabidopsis thaliana	core promoter element around -30 of transcription start
Rht1	TATA-box	TATATA	753	6	+	Arabidopsis thaliana	core promoter element around -30 of transcription start
Rht1	TATA-box	ATATAT	754	6	+	Brassica napus	core promoter element around -30 of transcription start
Rht1	TATA-box	TATA	755	4	+	Arabidopsis thaliana	core promoter element around -30 of transcription start
Rht1	TATA-box	TATAA	815	5	-	Arabidopsis thaliana	core promoter element around -30 of transcription start
Rht1	TATA-box	TATA	816	4	+	Arabidopsis thaliana	core promoter element around -30 of transcription start
Rht1	TATA-box	TATATA	1016	6	-	Arabidopsis thaliana	core promoter element around -30 of transcription start
Rht1	TATA-box	ATATAA	1017	6	+	Brassica oleracea	core promoter element around -30 of transcription start
Rht1	TATA-box	TATA	1018	4	-	Arabidopsis thaliana	core promoter element around -30 of transcription start
Rht1	TATA-box	TACAAAA	1185	7	-	Oryza sativa	core promoter element around -30 of transcription start
Rht1	TATA-box	TATACA	1370	6	-	Helianthus annuus	core promoter element around -30 of transcription start
Rht1	TATA-box	TATA	1372	4	-	Arabidopsis thaliana	core promoter element around -30 of transcription start
Rht1	TATA-box	TATAA	1422	5	-	Arabidopsis thaliana	core promoter element around -30 of transcription start
Rht1	TATA-box	TATA	1423	4	-	Arabidopsis thaliana	core promoter element around -30 of transcription start
Rht1	Box 4	ATTAAT	807	6	+	Petroselinum crispum	part of a conserved DNA module involved in light responsiveness
Rht1	Unnamed__12	TCCACGTAGA	259	9	+	Zea mays
Rht1	Sp1	GGGCGG	72	6	+	Oryza sativa	light responsive element
Rht1	Sp1	GGGCGG	208	6	+	Oryza sativa	light responsive element
Rht1	Sp1	GGGCGG	393	6	-	Oryza sativa	light responsive element
Rht1	Sp1	GGGCGG	1323	6	-	Oryza sativa	light responsive element
Rht1	Sp1	GGGCGG	1747	6	-	Oryza sativa	light responsive element
Rht1	Sp1	GGGCGG	1775	6	-	Oryza sativa	light responsive element
Rht1	Sp1	GGGCGG	1940	6	-	Oryza sativa	light responsive element
Rht1	A-box	CCGTCC	406	6	+	Petroselinum crispum	cis-acting regulatory element
Rht1	A-box	CCGTCC	1706	6	+	Petroselinum crispum	cis-acting regulatory element
Rht1	AT~TATA-box	TATATA	719	6	+	Arabidopsis thaliana
Rht1	AT~TATA-box	TATATA	753	6	+	Arabidopsis thaliana
Rht1	AT~TATA-box	TATATA	1016	6	-	Arabidopsis thaliana
Rht1		motif_sequence	110	4	-	organism	short_function
Rht1		motif_sequence	120	4	-	organism	short_function
Rht1		motif_sequence	184	4	+	organism	short_function
Rht1		motif_sequence	305	4	-	organism	short_function
Rht1		motif_sequence	656	4	-	organism	short_function
Rht1		motif_sequence	676	4	+	organism	short_function
Rht1		motif_sequence	705	4	-	organism	short_function
Rht1		motif_sequence	869	4	-	organism	short_function
Rht1		motif_sequence	1110	4	+	organism	short_function
Rht1		motif_sequence	1155	4	+	organism	short_function
Rht1		motif_sequence	1223	4	-	organism	short_function
Rht1		motif_sequence	1275	4	+	organism	short_function
Rht1		motif_sequence	1314	4	-	organism	short_function
Rht1		motif_sequence	1551	4	-	organism	short_function
Rht1		motif_sequence	1557	4	-	organism	short_function
Rht1		motif_sequence	1563	4	-	organism	short_function
Rht1		motif_sequence	1582	4	-	organism	short_function
Rht1		motif_sequence	1724	4	+	organism	short_function
Rht1		motif_sequence	1768	4	+	organism	short_function
Rht1		motif_sequence	1852	4	+	organism	short_function
Rht1		motif_sequence	1861	4	+	organism	short_function
Rht1		motif_sequence	1909	4	+	organism	short_function
Rht1	DRE core	GCCGAC	630	6	+	Arabidopsis thaliana
Rht1	G-Box	CACGTG	1381	6	-	Pisum sativum	cis-acting regulatory element involved in light responsiveness
Rht1	WRE3	CCACCT	1300	6	+	Pisum sativum
Rht1	CAAT-box	CAAT	146	4	+	Nicotiana glutinosa
Rht1	CAAT-box	CCAAT	576	5	+	Arabidopsis thaliana	common cis-acting element in promoter and enhancer regions
Rht1	CAAT-box	CAAT	577	4	+	Nicotiana glutinosa
Rht1	CAAT-box	CAAAT	649	5	+	Pisum sativum	common cis-acting element in promoter and enhancer regions
Rht1	CAAT-box	CAAT	715	4	+	Nicotiana glutinosa
Rht1	CAAT-box	CAAT	764	4	-	Nicotiana glutinosa
Rht1	CAAT-box	CAAAT	911	5	+	Pisum sativum	common cis-acting element in promoter and enhancer regions
Rht1	CAAT-box	CAAAT	923	5	-	Pisum sativum	common cis-acting element in promoter and enhancer regions
Rht1	CAAT-box	CAAT	958	4	-	Nicotiana glutinosa
Rht1	CAAT-box	CAAT	964	4	+	Nicotiana glutinosa
Rht1	CAAT-box	CCAAT	997	5	-	Arabidopsis thaliana	common cis-acting element in promoter and enhancer regions
Rht1	CAAT-box	CAAT	1034	4	+	Nicotiana glutinosa
Rht1	CAAT-box	CAAT	1191	4	-	Nicotiana glutinosa
Rht1	CAAT-box	CAAT	1214	4	-	Nicotiana glutinosa
Rht1	CAAT-box	CAAT	1227	4	-	Nicotiana glutinosa
Rht1	CAAT-box	CCAAT	1306	5	+	Arabidopsis thaliana	common cis-acting element in promoter and enhancer regions
Rht1	CAAT-box	CAAT	1307	4	+	Nicotiana glutinosa
Rht1	CAAT-box	CAAT	1453	4	+	Nicotiana glutinosa
Rht1	CAAT-box	CAAAT	1620	5	-	Pisum sativum	common cis-acting element in promoter and enhancer regions
Rht1	CAAT-box	CAAAT	1653	5	-	Pisum sativum	common cis-acting element in promoter and enhancer regions
Rht1	CAAT-box	CAAAT	1929	5	+	Pisum sativum	common cis-acting element in promoter and enhancer regions
Rht1	Unnamed__10	TCCACGTAGA	259	9	+	Zea mays
Rht1	as-1	TGACG	671	5	+	Arabidopsis thaliana
Rht1	as-1	TGACG	1575	5	+	Arabidopsis thaliana
Rht1	TCCC-motif	TCTCCCT	1555	7	-	Spinacia oleracea	part of a light responsive element
Rht1	TCCC-motif	TCTCCCT	1561	7	-	Spinacia oleracea	part of a light responsive element
Rht1	Unnamed__8	TCCACGTAGA	259	9	+	Zea mays
Rht1	Myb	CAACTG	463	6	+	Arabidopsis thaliana
Rht1	Myb	TAACTG	1658	6	+	Arabidopsis thaliana
Rht2	Myb	TAACTG	1627	6	+	Arabidopsis thaliana
Rht2	OCT	CGCGGATC	2011	8	+	Zea mays
Rht2	P-box	CCTTTTG	994	7	+	Oryza sativa	gibberellin-responsive element
Rht2	ARE	AAACCA	1254	6	-	Zea mays	cis-acting regulatory element essential for the anaerobic induction
Rht2	W box	TTGACC	1388	6	-	Arabidopsis thaliana
Rht2	WRE3	CCACCT	94	6	+	Pisum sativum
Rht2	CAAT-box	CAAT	38	4	-	Nicotiana glutinosa
Rht2	CAAT-box	CAAT	60	4	+	Nicotiana glutinosa
Rht2	CAAT-box	CAAT	75	4	+	Nicotiana glutinosa
Rht2	CAAT-box	CAAT	89	4	+	Nicotiana glutinosa
Rht2	CAAT-box	TGCCAAC	109	7	-	Petunia hybrida	common cis-acting element in promoter and enhancer regions
Rht2	CAAT-box	CAAT	190	4	+	Nicotiana glutinosa
Rht2	CAAT-box	CAAT	239	4	+	Nicotiana glutinosa
Rht2	CAAT-box	CAAAT	384	5	+	Pisum sativum	common cis-acting element in promoter and enhancer regions
Rht2	CAAT-box	CAAAT	396	5	-	Pisum sativum	common cis-acting element in promoter and enhancer regions
Rht2	CAAT-box	CAAT	432	4	-	Nicotiana glutinosa
Rht2	CAAT-box	CAAT	438	4	+	Nicotiana glutinosa
Rht2	CAAT-box	CCAAT	471	5	-	Arabidopsis thaliana	common cis-acting element in promoter and enhancer regions
Rht2	CAAT-box	CAAT	508	4	+	Nicotiana glutinosa
Rht2	CAAT-box	CAAAT	514	5	+	Pisum sativum	common cis-acting element in promoter and enhancer regions
Rht2	CAAT-box	CAAAT	619	5	-	Pisum sativum	common cis-acting element in promoter and enhancer regions
Rht2	CAAT-box	CCAAT	1029	5	+	Arabidopsis thaliana	common cis-acting element in promoter and enhancer regions
Rht2	CAAT-box	CAAT	1030	4	+	Nicotiana glutinosa
Rht2	CAAT-box	CAAAT	1146	5	-	Pisum sativum	common cis-acting element in promoter and enhancer regions
Rht2	CAAT-box	CAAT	1216	4	-	Nicotiana glutinosa
Rht2	CAAT-box	CAAAT	1233	5	-	Pisum sativum	common cis-acting element in promoter and enhancer regions
Rht2	CAAT-box	CAAT	1284	4	-	Nicotiana glutinosa
Rht2	CAAT-box	CAAT	1455	4	+	Nicotiana glutinosa
Rht2	CAAT-box	CAAAT	1622	5	-	Pisum sativum	common cis-acting element in promoter and enhancer regions
Rht2	CAAT-box	CAACCAACTCC	1861	10	+	Arabidopsis thaliana	common cis-acting element in promoter and enhancer regions
Rht2	CAAT-box	CAAAT	1921	5	+	Pisum sativum	common cis-acting element in promoter and enhancer regions
Rht2	CAAT-box	CAAT	1972	4	+	Nicotiana glutinosa
Rht2	CAAT-box	CCAAT	1977	5	-	Arabidopsis thaliana	common cis-acting element in promoter and enhancer regions
Rht2	MYB recognition site	CCGTTG	465	6	-	Arabidopsis thaliana
Rht2		motif_sequence	118	4	-	organism	short_function
Rht2		motif_sequence	180	4	-	organism	short_function
Rht2		motif_sequence	342	4	-	organism	short_function
Rht2		motif_sequence	443	4	+	organism	short_function
Rht2		motif_sequence	1037	4	-	organism	short_function
Rht2		motif_sequence	1174	4	+	organism	short_function
Rht2		motif_sequence	1536	4	-	organism	short_function
Rht2		motif_sequence	1558	4	-	organism	short_function
Rht2		motif_sequence	1693	4	+	organism	short_function
Rht2		motif_sequence	1827	4	+	organism	short_function
Rht2		motif_sequence	1866	4	+	organism	short_function
Rht2		motif_sequence	1872	4	+	organism	short_function
Rht2		motif_sequence	1890	4	+	organism	short_function
Rht2	AT~TATA-box	TATATA	194	6	+	Arabidopsis thaliana
Rht2	AT~TATA-box	TATATA	228	6	+	Arabidopsis thaliana
Rht2	A-box	CCGTCC	1675	6	+	Petroselinum crispum	cis-acting regulatory element
Rht2	TC-rich repeats	GTTTTCTTAC	1007	9	+	Nicotiana tabacum	cis-acting element involved in defense and stress responsiveness
Rht2	Sp1	GGGCGG	1717	6	-	Oryza sativa	light responsive element
Rht2	Sp1	GGGCGG	1745	6	-	Oryza sativa	light responsive element
Rht2	Sp1	GGGCGG	1901	6	-	Oryza sativa	light responsive element
Rht2	Sp1	GGGCGG	1932	6	-	Oryza sativa	light responsive element
Rht2	Box 4	ATTAAT	243	6	+	Petroselinum crispum	part of a conserved DNA module involved in light responsiveness
Rht2	Box 4	ATTAAT	280	6	+	Petroselinum crispum	part of a conserved DNA module involved in light responsiveness
Rht2	Myc	TCTCTTA	168	7	+	Arabidopsis thaliana
Rht2	MYB	CAACCA	1136	6	-	Arabidopsis thaliana
Rht2	MYB	CAACAG	1447	6	+	Arabidopsis thaliana
Rht2	MYB	CAACCA	1861	6	+	Arabidopsis thaliana
Rht2	TATA-box	TATA	70	4	+	Arabidopsis thaliana	core promoter element around -30 of transcription start
Rht2	TATA-box	TATA	81	4	+	Arabidopsis thaliana	core promoter element around -30 of transcription start
Rht2	TATA-box	ATTATA	192	6	+	Brassica napus	core promoter element around -30 of transcription start
Rht2	TATA-box	TATATAA	193	7	-	Arabidopsis thaliana	core promoter element around -30 of transcription start
Rht2	TATA-box	TATATA	194	6	+	Arabidopsis thaliana	core promoter element around -30 of transcription start
Rht2	TATA-box	ATATAT	195	6	+	Brassica napus	core promoter element around -30 of transcription start
Rht2	TATA-box	TATA	196	4	+	Arabidopsis thaliana	core promoter element around -30 of transcription start
Rht2	TATA-box	TATAA	202	5	-	Arabidopsis thaliana	core promoter element around -30 of transcription start
Rht2	TATA-box	TATA	203	4	+	Arabidopsis thaliana	core promoter element around -30 of transcription start
Rht2	TATA-box	TATATA	228	6	+	Arabidopsis thaliana	core promoter element around -30 of transcription start
Rht2	TATA-box	ATATAT	229	6	+	Brassica napus	core promoter element around -30 of transcription start
Rht2	TATA-box	TATA	230	4	+	Arabidopsis thaliana	core promoter element around -30 of transcription start
Rht2	TATA-box	TACAAAA	644	7	-	Oryza sativa	core promoter element around -30 of transcription start
Rht2	TATA-box	TACAAAA	1333	7	+	Oryza sativa	core promoter element around -30 of transcription start
Rht2	Unnamed__4	CTCC	53	4	-	Petroselinum hortense
Rht2	Unnamed__4	CTCC	177	4	-	Petroselinum hortense
Rht2	Unnamed__4	CTCC	267	4	-	Petroselinum hortense
Rht2	Unnamed__4	CTCC	381	4	+	Petroselinum hortense
Rht2	Unnamed__4	CTCC	462	4	+	Petroselinum hortense
Rht2	Unnamed__4	CTCC	561	4	-	Petroselinum hortense
Rht2	Unnamed__4	CTCC	1024	4	+	Petroselinum hortense
Rht2	Unnamed__4	CTCC	1027	4	+	Petroselinum hortense
Rht2	Unnamed__4	CTCC	1126	4	-	Petroselinum hortense
Rht2	Unnamed__4	CTCC	1294	4	-	Petroselinum hortense
Rht2	Unnamed__4	CTCC	1424	4	+	Petroselinum hortense
Rht2	Unnamed__4	CTCC	1546	4	-	Petroselinum hortense
Rht2	Unnamed__4	CTCC	1765	4	+	Petroselinum hortense
Rht2	Unnamed__4	CTCC	1804	4	+	Petroselinum hortense
Rht2	Unnamed__4	CTCC	1842	4	+	Petroselinum hortense
Rht2	Unnamed__4	CTCC	1845	4	+	Petroselinum hortense
Rht2	Unnamed__4	CTCC	1868	4	+	Petroselinum hortense
Rht2	Unnamed__4	CTCC	1874	4	+	Petroselinum hortense
Rht2	Unnamed__4	CTCC	1877	4	+	Petroselinum hortense
Rht2	Unnamed__4	CTCC	1887	4	+	Petroselinum hortense
Rht2	Unnamed__4	CTCC	1892	4	+	Petroselinum hortense
Rht2	TCA-element	CCATCTTTTT	1210	9	-	Nicotiana tabacum	cis-acting element involved in salicylic acid responsiveness
Rht2	TCA-element	CCATCTTTTT	1274	9	-	Nicotiana tabacum	cis-acting element involved in salicylic acid responsiveness
Rht2	TCA-element	CCATCTTTTT	1654	9	-	Nicotiana tabacum	cis-acting element involved in salicylic acid responsiveness
Rht2	TCT-motif	TCTTAC	1011	6	+	Arabidopsis thaliana	part of a light responsive element
Rht2	I-box	AAGATAAGGCT	144	10	-	Gossypium hirsutum	part of a light responsive element
Rht2	I-box	AGATAAGG	146	8	-	Triticum aestivum	part of a light responsive element
Rht2	MYC	CATGTG	328	6	+	Arabidopsis thaliana
Rht2	MYC	CATTTG	395	6	+	Arabidopsis thaliana
Rht2	MYC	CATGTG	448	6	+	Arabidopsis thaliana
Rht2	MYC	CATGTG	1103	6	+	Arabidopsis thaliana
Rht2	MYC	CATGTG	1184	6	-	Arabidopsis thaliana
Rht2	MYC	CATGTG	1200	6	-	Arabidopsis thaliana
Rht2	MYC	CATTTG	1232	6	+	Arabidopsis thaliana
Rht2	Unnamed__1	CGTGG	569	5	-	Zea mays
Rht2	CCGTCC motif	CCGTCC	1675	6	+	Nicotiana tabacum
Rht2	STRE	AGGGG	992	5	-	Arabidopsis thaliana
Rht2	STRE	AGGGG	1762	5	-	Arabidopsis thaliana
Rht2	CCGTCC-box	CCGTCC	1675	6	+	Petroselinum hortense
Rht2	CCAAT-box	CAACGG	465	6	+	Hordeum vulgare	MYBHv1 binding site
Rht2	GC-motif	CCCCCG	981	6	+	Zea mays	enhancer-like element involved in anoxic specific inducibility
Rht2	GC-motif	CCCCCG	1898	6	+	Zea mays	enhancer-like element involved in anoxic specific inducibility
Rht2	GC-motif	CCCCCG	1905	6	+	Zea mays	enhancer-like element involved in anoxic specific inducibility
Rht2	Unnamed__2	CCCCGG	1709	6	-	Zea mays
Rht2	Myb-binding site	CAACAG	1447	6	+	Nicotiana tabacum
Rht2	LAMP-element	CTTTATCA	1652	8	-	Pisum sativum	part of a light responsive element
Rht2	HD-Zip 1	CAAT(A/T)ATTG	1972	8.5	-	Arabidopsis thaliana	element involved in differentiation of the palisade mesophyll cells
Rht2	ABRE	GCCGCGTGGC	1520	9	-	Oryza sativa	cis-acting element involved in the abscisic acid responsiveness
Rht5	CCGTCC-box	CCGTCC	707	6	-	Petroselinum hortense
Rht5	MRE	AACCTAA	400	7	+	Petroselinum crispum	MYB binding site involved in light responsiveness
Rht5	MRE	AACCTAA	676	7	+	Petroselinum crispum	MYB binding site involved in light responsiveness
Rht5	Myb-binding site	CAACAG	693	6	+	Nicotiana tabacum
Rht5	Myb-binding site	CAACAG	1271	6	+	Nicotiana tabacum
Rht5	Myb-binding site	CAACAG	1455	6	-	Nicotiana tabacum
Rht5	Myb-binding site	CAACAG	1849	6	+	Nicotiana tabacum
Rht5	3-AF1 binding site	TAAGAGAGGAA	360	10	+	Solanum tuberosum	light responsive element
Rht5	CTAG-motif	ACTAGCAGAA	658	9	-	Avena sativa
Rht5	AT-rich element	ATAGAAATCAA	1675	10	+	Glycine max	binding site of AT-rich DNA binding protein (ATBP-1)
Rht5	GARE-motif	TCTGTTG	1271	7	-	Brassica oleracea	gibberellin-responsive element
Rht5	MYB-like sequence	TAACCA	896	6	-	Arabidopsis thaliana
Rht5	MYB-like sequence	TAACCA	902	6	-	Arabidopsis thaliana
Rht5	ABRE	CACGTG	526	6	+	Arabidopsis thaliana	cis-acting element involved in the abscisic acid responsiveness
Rht5	ABRE	ACGTG	527	5	+	Arabidopsis thaliana	cis-acting element involved in the abscisic acid responsiveness
Rht5	G-box	GCCACGTGGA	524	10	+	Arabidopsis thaliana	cis-acting regulatory element involved in light responsiveness
Rht5	G-box	CACGTG	526	6	+	Arabidopsis thaliana	cis-acting regulatory element involved in light responsiveness
Rht5	G-box	CACGAC	1297	6	-	Zea mays	cis-acting regulatory element involved in light responsiveness
Rht5	G-box	CACGAC	1443	6	+	Zea mays	cis-acting regulatory element involved in light responsiveness
Rht5	CGTCA-motif	CGTCA	1714	5	+	Hordeum vulgare	cis-acting regulatory element involved in the MeJA-responsiveness
Rht5	MYC	CATGTG	136	6	+	Arabidopsis thaliana
Rht5	MYC	CATGTG	1247	6	-	Arabidopsis thaliana
Rht5	MYC	CAATTG	1566	6	-	Arabidopsis thaliana
Rht5	MYC	CATTTG	1608	6	+	Arabidopsis thaliana
Rht5	MYC	CATGTG	1686	6	+	Arabidopsis thaliana
Rht5	MYC	CATGTG	1869	6	+	Arabidopsis thaliana
Rht5	WUN-motif	AAATTACT	1362	8	-	Nicotiana glutinosa
Rht5	TCA	TCATCTTCAT	177	9	-	Pisum sativum
Rht5	CCGTCC motif	CCGTCC	707	6	-	Nicotiana tabacum
Rht5	Unnamed__1	GCCACGTGGC	524	9	+	Petunia sp.
Rht5	Unnamed__1	CGTGG	525	5	-	Zea mays
Rht5	Unnamed__1	CGTGG	528	5	+	Zea mays
Rht5	Unnamed__1	GAATTTAATTAA	1731	11	+	Glycine max	60K protein binding site
Rht5	Unnamed__1	CGTGG	1888	5	-	Zea mays
Rht5	STRE	AGGGG	422	5	-	Arabidopsis thaliana
Rht5	STRE	AGGGG	499	5	-	Arabidopsis thaliana
Rht5		motif_sequence	63	4	-	organism	short_function
Rht5		motif_sequence	317	4	-	organism	short_function
Rht5		motif_sequence	353	4	-	organism	short_function
Rht5		motif_sequence	517	4	-	organism	short_function
Rht5		motif_sequence	535	4	-	organism	short_function
Rht5		motif_sequence	1339	4	-	organism	short_function
Rht5		motif_sequence	1389	4	-	organism	short_function
Rht5		motif_sequence	1496	4	+	organism	short_function
Rht5		motif_sequence	1593	4	+	organism	short_function
Rht5		motif_sequence	2004	4	+	organism	short_function
Rht5	G-Box	CACGTG	526	6	+	Pisum sativum	cis-acting regulatory element involved in light responsiveness
Rht5	AT~TATA-box	TATATA	263	6	+	Arabidopsis thaliana
Rht5	AT~TATA-box	TATATA	322	6	+	Arabidopsis thaliana
Rht5	A-box	CCGTCC	707	6	-	Petroselinum crispum	cis-acting regulatory element
Rht5	Box II	CCACGTGGC	524	9	-	Petroselinum crispum	part of a light responsive element
Rht5	Box 4	ATTAAT	204	6	+	Petroselinum crispum	part of a conserved DNA module involved in light responsiveness
Rht5	Box 4	ATTAAT	1738	6	-	Petroselinum crispum	part of a conserved DNA module involved in light responsiveness
Rht5	TATA-box	TATA	77	4	+	Arabidopsis thaliana	core promoter element around -30 of transcription start
Rht5	TATA-box	ATTATA	261	6	+	Brassica napus	core promoter element around -30 of transcription start
Rht5	TATA-box	TATATAA	262	7	-	Arabidopsis thaliana	core promoter element around -30 of transcription start
Rht5	TATA-box	TATATA	263	6	+	Arabidopsis thaliana	core promoter element around -30 of transcription start
Rht5	TATA-box	ATATAT	264	6	+	Brassica napus	core promoter element around -30 of transcription start
Rht5	TATA-box	TATA	265	4	+	Arabidopsis thaliana	core promoter element around -30 of transcription start
Rht5	TATA-box	ATTATA	297	6	+	Brassica napus	core promoter element around -30 of transcription start
Rht5	TATA-box	TATAA	298	5	-	Arabidopsis thaliana	core promoter element around -30 of transcription start
Rht5	TATA-box	TATA	299	4	+	Arabidopsis thaliana	core promoter element around -30 of transcription start
Rht5	TATA-box	ATATAT	321	6	+	Brassica napus	core promoter element around -30 of transcription start
Rht5	TATA-box	TATATA	322	6	+	Arabidopsis thaliana	core promoter element around -30 of transcription start
Rht5	TATA-box	TATA	324	4	+	Arabidopsis thaliana	core promoter element around -30 of transcription start
Rht5	TATA-box	ATATAA	357	6	+	Brassica oleracea	core promoter element around -30 of transcription start
Rht5	TATA-box	TATA	358	4	+	Arabidopsis thaliana	core promoter element around -30 of transcription start
Rht5	TATA-box	ATATAA	393	6	+	Brassica oleracea	core promoter element around -30 of transcription start
Rht5	TATA-box	TATA	394	4	+	Arabidopsis thaliana	core promoter element around -30 of transcription start
Rht5	TATA-box	TATTTAAA	1325	8	-	Arabidopsis thaliana	core promoter element around -30 of transcription start
Rht5	TATA-box	TATA	1375	4	-	Arabidopsis thaliana	core promoter element around -30 of transcription start
Rht5	TATA-box	ATATAT	1635	6	-	Brassica napus	core promoter element around -30 of transcription start
Rht5	TATA-box	TATA	1636	4	-	Arabidopsis thaliana	core promoter element around -30 of transcription start
Rht5	TATA-box	taTATAAAtc	1691	9	-	Arabidopsis thaliana	core promoter element around -30 of transcription start
Rht5	TATA-box	TATA	1697	4	-	Arabidopsis thaliana	core promoter element around -30 of transcription start
Rht5	TATA-box	taTATAAAtc	1720	9	-	Arabidopsis thaliana	core promoter element around -30 of transcription start
Rht5	MYB	CAACAG	693	6	+	Arabidopsis thaliana
Rht5	MYB	CAACCA	739	6	-	Arabidopsis thaliana
Rht5	MYB	TAACCA	896	6	-	Arabidopsis thaliana
Rht5	MYB	TAACCA	902	6	-	Arabidopsis thaliana
Rht5	MYB	CAACAG	1271	6	+	Arabidopsis thaliana
Rht5	MYB	CAACAG	1455	6	-	Arabidopsis thaliana
Rht5	MYB	CAACCA	1781	6	-	Arabidopsis thaliana
Rht5	MYB	CAACAG	1849	6	+	Arabidopsis thaliana
Rht5	Myc	TCTCTTA	360	7	-	Arabidopsis thaliana
Rht5	TGACG-motif	TGACG	1714	5	-	Hordeum vulgare	cis-acting regulatory element involved in the MeJA-responsiveness
Rht5	TCA-element	CCATCTTTTT	448	9	-	Nicotiana tabacum	cis-acting element involved in salicylic acid responsiveness
Rht5	Unnamed__4	CTCC	33	4	-	Petroselinum hortense
Rht5	Unnamed__4	CTCC	63	4	-	Petroselinum hortense
Rht5	Unnamed__4	CTCC	531	4	-	Petroselinum hortense
Rht5	Unnamed__4	CTCC	1290	4	+	Petroselinum hortense
Rht5	Unnamed__4	CTCC	1431	4	-	Petroselinum hortense
Rht5	Unnamed__4	CTCC	1498	4	+	Petroselinum hortense
Rht5	Unnamed__4	CTCC	1571	4	-	Petroselinum hortense
Rht5	Unnamed__4	CTCC	1936	4	+	Petroselinum hortense
Rht5	Unnamed__4	CTCC	1984	4	+	Petroselinum hortense
Rht5	AAGAA-motif	gGTAAAGAAA	1513	9	+	Avena sativa
Rht5	ABRE2	CCACGTGG	525	8	+	Zea mays
Rht5	TATC-box	TATCCCA	1884	7	+	Oryza sativa	cis-acting element involved in gibberellin-responsiveness
Rht5	Myb	TAACTG	1452	6	+	Arabidopsis thaliana
Rht5	ARE	AAACCA	342	6	+	Zea mays	cis-acting regulatory element essential for the anaerobic induction
Rht5	as-1	TGACG	1714	5	-	Arabidopsis thaliana
Rht5	RY-element	CATGCATG	285	8	+	Helianthus annuus	cis-acting regulatory element involved in seed-specific regulation
Rht5	WRE3	CCACCT	1286	6	+	Pisum sativum
Rht5	CAAT-box	CCAAT	30	5	-	Arabidopsis thaliana	common cis-acting element in promoter and enhancer regions
Rht5	CAAT-box	CAAT	80	4	-	Nicotiana glutinosa
Rht5	CAAT-box	CAAT	149	4	+	Nicotiana glutinosa
Rht5	CAAT-box	CCAAT	434	5	+	Arabidopsis thaliana	common cis-acting element in promoter and enhancer regions
Rht5	CAAT-box	CAAT	435	4	+	Nicotiana glutinosa
Rht5	CAAT-box	CAAAT	790	5	+	Pisum sativum	common cis-acting element in promoter and enhancer regions
Rht5	CAAT-box	CAAAT	872	5	-	Pisum sativum	common cis-acting element in promoter and enhancer regions
Rht5	CAAT-box	CAAT	1277	4	-	Nicotiana glutinosa
Rht5	CAAT-box	CAAT	1335	4	+	Nicotiana glutinosa
Rht5	CAAT-box	CAAT	1343	4	-	Nicotiana glutinosa
Rht5	CAAT-box	CAAT	1404	4	+	Nicotiana glutinosa
Rht5	CAAT-box	CCAAT	1412	5	-	Arabidopsis thaliana	common cis-acting element in promoter and enhancer regions
Rht5	CAAT-box	CCAAT	1565	5	+	Arabidopsis thaliana	common cis-acting element in promoter and enhancer regions
Rht5	CAAT-box	CAAT	1566	4	+	Nicotiana glutinosa
Rht5	CAAT-box	CCAAT	1568	5	-	Arabidopsis thaliana	common cis-acting element in promoter and enhancer regions
Rht5	CAAT-box	CAAAT	1582	5	-	Pisum sativum	common cis-acting element in promoter and enhancer regions
Rht5	CAAT-box	CAAAT	1609	5	-	Pisum sativum	common cis-acting element in promoter and enhancer regions
Rht5	CAAT-box	CAAT	1692	4	-	Nicotiana glutinosa
Rht5	CAAT-box	CAAT	1733	4	-	Nicotiana glutinosa
Rht26	STRE	AGGGG	372	5	+	Arabidopsis thaliana
Rht26	STRE	AGGGG	447	5	-	Arabidopsis thaliana
Rht26	STRE	AGGGG	926	5	+	Arabidopsis thaliana
Rht26	STRE	AGGGG	1171	5	-	Arabidopsis thaliana
Rht26	STRE	AGGGG	1381	5	-	Arabidopsis thaliana
Rht26	STRE	AGGGG	1438	5	+	Arabidopsis thaliana
Rht26	STRE	AGGGG	1926	5	-	Arabidopsis thaliana
Rht26	Unnamed__1	CGTGG	84	5	-	Zea mays
Rht26	Unnamed__1	CGTGG	250	5	+	Zea mays
Rht26	Unnamed__1	CGTGG	699	5	-	Zea mays
Rht26	Unnamed__1	CGTGG	902	5	+	Zea mays
Rht26	Unnamed__1	CGTGG	1022	5	-	Zea mays
Rht26	TCA	TCATCTTCAT	60	9	-	Pisum sativum
Rht26	I-box	AGATAAGG	1471	8	+	Triticum aestivum	part of a light responsive element
Rht26	CGTCA-motif	CGTCA	55	5	+	Hordeum vulgare	cis-acting regulatory element involved in the MeJA-responsiveness
Rht26	CGTCA-motif	CGTCA	214	5	-	Hordeum vulgare	cis-acting regulatory element involved in the MeJA-responsiveness
Rht26	CGTCA-motif	CGTCA	224	5	+	Hordeum vulgare	cis-acting regulatory element involved in the MeJA-responsiveness
Rht26	CGTCA-motif	CGTCA	1247	5	-	Hordeum vulgare	cis-acting regulatory element involved in the MeJA-responsiveness
Rht26	CGTCA-motif	CGTCA	1548	5	-	Hordeum vulgare	cis-acting regulatory element involved in the MeJA-responsiveness
Rht26	CGTCA-motif	CGTCA	1662	5	+	Hordeum vulgare	cis-acting regulatory element involved in the MeJA-responsiveness
Rht26	G-box	CACGAC	85	6	+	Zea mays	cis-acting regulatory element involved in light responsiveness
Rht26	G-box	CACGAC	248	6	-	Zea mays	cis-acting regulatory element involved in light responsiveness
Rht26	G-box	CACGAC	404	6	-	Zea mays	cis-acting regulatory element involved in light responsiveness
Rht26	G-box	CACGTC	583	6	+	Zea mays	cis-acting regulatory element involved in light responsiveness
Rht26	G-box	CACGTG	900	6	+	Arabidopsis thaliana	cis-acting regulatory element involved in light responsiveness
Rht26	G-box	CACGAC	969	6	+	Zea mays	cis-acting regulatory element involved in light responsiveness
Rht26	G-box	ACACGTGT	1494	8	-	Brassica napus	cis-acting regulatory element involved in light responsiveness
Rht26	G-box	CACGTG	1495	6	-	Arabidopsis thaliana	cis-acting regulatory element involved in light responsiveness
Rht26	G-box	ACACGTGT	1686	8	-	Brassica napus	cis-acting regulatory element involved in light responsiveness
Rht26	G-box	CACGTG	1687	6	-	Arabidopsis thaliana	cis-acting regulatory element involved in light responsiveness
Rht26	MYC	CATTTG	430	6	-	Arabidopsis thaliana
Rht26	MYC	CATTTG	1121	6	+	Arabidopsis thaliana
Rht26	MYC	CATGTG	1510	6	-	Arabidopsis thaliana
Rht26	box S	AGCCACC	344	7	-	Arabidopsis thaliana
Rht26	ABRE	ACGTG	583	5	-	Arabidopsis thaliana	cis-acting element involved in the abscisic acid responsiveness
Rht26	ABRE	ACGTG	655	5	-	Arabidopsis thaliana	cis-acting element involved in the abscisic acid responsiveness
Rht26	ABRE	CACGTG	900	6	+	Arabidopsis thaliana	cis-acting element involved in the abscisic acid responsiveness
Rht26	ABRE	ACGTG	901	5	+	Arabidopsis thaliana	cis-acting element involved in the abscisic acid responsiveness
Rht26	ABRE	CACGTG	1495	6	-	Arabidopsis thaliana	cis-acting element involved in the abscisic acid responsiveness
Rht26	ABRE	ACGTG	1496	5	+	Arabidopsis thaliana	cis-acting element involved in the abscisic acid responsiveness
Rht26	ABRE	GACACGTGGC	1508	9	+	Triticum aestivum	cis-acting element involved in the abscisic acid responsiveness
Rht26	ABRE	CACGTG	1687	6	-	Arabidopsis thaliana	cis-acting element involved in the abscisic acid responsiveness
Rht26	ABRE	ACGTG	1688	5	+	Arabidopsis thaliana	cis-acting element involved in the abscisic acid responsiveness
Rht26	Myb-binding site	CAACAG	108	6	+	Nicotiana tabacum
Rht26	Myb-binding site	CAACAG	148	6	-	Nicotiana tabacum
Rht26	MBSI	aaaAaaC(G/C)GTTA	1523	10.5	-	Petunia hybrida	MYB binding site involved in flavonoid biosynthetic genes regulation
Rht26	Unnamed__16	GCTGCCCGTC	1922	9	+	Zea mays
Rht26	WRE3	CCACCT	29	6	+	Pisum sativum
Rht26	WRE3	CCACCT	182	6	+	Pisum sativum
Rht26	WRE3	CCACCT	334	6	+	Pisum sativum
Rht26	CAAT-box	CAAAT	24	5	+	Pisum sativum	common cis-acting element in promoter and enhancer regions
Rht26	CAAT-box	CAAT	413	4	-	Nicotiana glutinosa
Rht26	CAAT-box	CAAAT	430	5	+	Pisum sativum	common cis-acting element in promoter and enhancer regions
Rht26	CAAT-box	TGCCAAC	610	7	+	Petunia hybrida	common cis-acting element in promoter and enhancer regions
Rht26	CAAT-box	CCAAT	630	5	-	Arabidopsis thaliana	common cis-acting element in promoter and enhancer regions
Rht26	CAAT-box	CAAAT	714	5	-	Pisum sativum	common cis-acting element in promoter and enhancer regions
Rht26	CAAT-box	CAAT	957	4	-	Nicotiana glutinosa
Rht26	CAAT-box	CAAAT	1122	5	-	Pisum sativum	common cis-acting element in promoter and enhancer regions
Rht26	CAAT-box	CAAT	1200	4	-	Nicotiana glutinosa
Rht26	CAAT-box	CAAT	1238	4	-	Nicotiana glutinosa
Rht26	CAAT-box	CAAT	1461	4	+	Nicotiana glutinosa
Rht26	CAAT-box	CAAAT	1562	5	+	Pisum sativum	common cis-acting element in promoter and enhancer regions
Rht26	CAAT-box	CAAAT	1725	5	+	Pisum sativum	common cis-acting element in promoter and enhancer regions
Rht26	CAAT-box	CAAT	1737	4	-	Nicotiana glutinosa
Rht26	CAAT-box	CAAAT	1748	5	-	Pisum sativum	common cis-acting element in promoter and enhancer regions
Rht26	CAAT-box	CAAT	1810	4	+	Nicotiana glutinosa
Rht26	CAAT-box	CCAAT	1848	5	-	Arabidopsis thaliana	common cis-acting element in promoter and enhancer regions
Rht26	CAAT-box	CAAT	2002	4	+	Nicotiana glutinosa
Rht26	W box	TTGACC	716	6	+	Arabidopsis thaliana
Rht26	W box	TTGACC	1910	6	+	Arabidopsis thaliana
Rht26	CARE	CAACTCCC	1126	8	-	Oryza sativa
Rht26	P-box	CCTTTTG	603	7	-	Oryza sativa	gibberellin-responsive element
Rht26	as-1	TGACG	55	5	-	Arabidopsis thaliana
Rht26	as-1	TGACG	214	5	+	Arabidopsis thaliana
Rht26	as-1	TGACG	224	5	-	Arabidopsis thaliana
Rht26	as-1	TGACG	1247	5	+	Arabidopsis thaliana
Rht26	as-1	TGACG	1548	5	+	Arabidopsis thaliana
Rht26	as-1	TGACG	1662	5	-	Arabidopsis thaliana
Rht26	Unnamed__4	CTCC	33	4	+	Petroselinum hortense
Rht26	Unnamed__4	CTCC	91	4	+	Petroselinum hortense
Rht26	Unnamed__4	CTCC	144	4	+	Petroselinum hortense
Rht26	Unnamed__4	CTCC	155	4	+	Petroselinum hortense
Rht26	Unnamed__4	CTCC	166	4	-	Petroselinum hortense
Rht26	Unnamed__4	CTCC	258	4	+	Petroselinum hortense
Rht26	Unnamed__4	CTCC	283	4	+	Petroselinum hortense
Rht26	Unnamed__4	CTCC	310	4	+	Petroselinum hortense
Rht26	Unnamed__4	CTCC	318	4	+	Petroselinum hortense
Rht26	Unnamed__4	CTCC	338	4	+	Petroselinum hortense
Rht26	Unnamed__4	CTCC	349	4	+	Petroselinum hortense
Rht26	Unnamed__4	CTCC	452	4	+	Petroselinum hortense
Rht26	Unnamed__4	CTCC	464	4	-	Petroselinum hortense
Rht26	Unnamed__4	CTCC	684	4	-	Petroselinum hortense
Rht26	Unnamed__4	CTCC	704	4	-	Petroselinum hortense
Rht26	Unnamed__4	CTCC	777	4	+	Petroselinum hortense
Rht26	Unnamed__4	CTCC	791	4	+	Petroselinum hortense
Rht26	Unnamed__4	CTCC	814	4	-	Petroselinum hortense
Rht26	Unnamed__4	CTCC	920	4	-	Petroselinum hortense
Rht26	Unnamed__4	CTCC	930	4	-	Petroselinum hortense
Rht26	Unnamed__4	CTCC	950	4	+	Petroselinum hortense
Rht26	Unnamed__4	CTCC	1018	4	-	Petroselinum hortense
Rht26	Unnamed__4	CTCC	1033	4	-	Petroselinum hortense
Rht26	Unnamed__4	CTCC	1127	4	-	Petroselinum hortense
Rht26	Unnamed__4	CTCC	1222	4	-	Petroselinum hortense
Rht26	Unnamed__4	CTCC	1323	4	-	Petroselinum hortense
Rht26	Unnamed__4	CTCC	1442	4	-	Petroselinum hortense
Rht26	Unnamed__4	CTCC	1989	4	+	Petroselinum hortense
Rht26	TGACG-motif	TGACG	55	5	-	Hordeum vulgare	cis-acting regulatory element involved in the MeJA-responsiveness
Rht26	TGACG-motif	TGACG	214	5	+	Hordeum vulgare	cis-acting regulatory element involved in the MeJA-responsiveness
Rht26	TGACG-motif	TGACG	224	5	-	Hordeum vulgare	cis-acting regulatory element involved in the MeJA-responsiveness
Rht26	TGACG-motif	TGACG	1247	5	+	Hordeum vulgare	cis-acting regulatory element involved in the MeJA-responsiveness
Rht26	TGACG-motif	TGACG	1548	5	+	Hordeum vulgare	cis-acting regulatory element involved in the MeJA-responsiveness
Rht26	TGACG-motif	TGACG	1662	5	-	Hordeum vulgare	cis-acting regulatory element involved in the MeJA-responsiveness
Rht26	AAGAA-motif	GAAAGAA	534	7	+	Avena sativa
Rht26	AAGAA-motif	GAAAGAA	1374	7	-	Avena sativa
Rht26	MYB	CAACAG	108	6	+	Arabidopsis thaliana
Rht26	MYB	CAACAG	148	6	-	Arabidopsis thaliana
Rht26	TATA-box	ATATAA	1463	6	+	Brassica oleracea	core promoter element around -30 of transcription start
Rht26	TATA-box	TATA	1464	4	-	Arabidopsis thaliana	core promoter element around -30 of transcription start
Rht26	TATA-box	TACAAAA	1761	7	+	Oryza sativa	core promoter element around -30 of transcription start
Rht26	TATA-box	TATAAA	1842	6	-	Helianthus annuus	core promoter element around -30 of transcription start
Rht26	TATA-box	TATAA	1843	5	-	Arabidopsis thaliana	core promoter element around -30 of transcription start
Rht26	TATA-box	TATA	1844	4	-	Arabidopsis thaliana	core promoter element around -30 of transcription start
Rht26	TATA-box	ATATAA	1942	6	+	Brassica oleracea	core promoter element around -30 of transcription start
Rht26	TATA-box	TATA	1943	4	-	Arabidopsis thaliana	core promoter element around -30 of transcription start
Rht26	Box 4	ATTAAT	1873	6	-	Petroselinum crispum	part of a conserved DNA module involved in light responsiveness
Rht26		motif_sequence	62	4	-	organism	short_function
Rht26		motif_sequence	308	4	+	organism	short_function
Rht26		motif_sequence	391	4	-	organism	short_function
Rht26		motif_sequence	450	4	+	organism	short_function
Rht26		motif_sequence	464	4	-	organism	short_function
Rht26		motif_sequence	679	4	-	organism	short_function
Rht26		motif_sequence	704	4	-	organism	short_function
Rht26		motif_sequence	798	4	-	organism	short_function
Rht26		motif_sequence	920	4	-	organism	short_function
Rht26		motif_sequence	945	4	+	organism	short_function
Rht26		motif_sequence	1010	4	-	organism	short_function
Rht26		motif_sequence	1069	4	-	organism	short_function
Rht26		motif_sequence	1084	4	-	organism	short_function
Rht26		motif_sequence	1213	4	+	organism	short_function
Rht26		motif_sequence	1323	4	-	organism	short_function
Rht26		motif_sequence	1804	4	-	organism	short_function
Rht26		motif_sequence	1817	4	+	organism	short_function
Rht26	G-Box	CACGTT	655	6	+	Pisum sativum	cis-acting regulatory element involved in light responsiveness
Rht26	G-Box	CACGTG	900	6	+	Pisum sativum	cis-acting regulatory element involved in light responsiveness
Rht26	G-Box	CACGTG	1495	6	-	Pisum sativum	cis-acting regulatory element involved in light responsiveness
Rht26	G-Box	CACGTG	1687	6	-	Pisum sativum	cis-acting regulatory element involved in light responsiveness
Rht12	G-box	TACGTG	1971	6	+	Arabidopsis thaliana	cis-acting regulatory element involved in light responsiveness
Rht12	MBS	CAACTG	1420	6	-	Arabidopsis thaliana	MYB binding site involved in drought-inducibility
Rht12	GT1-motif	GGTTAA	1770	6	+	Arabidopsis thaliana	light responsive element
Rht12	GT1-motif	GGTTAA	1772	6	-	Arabidopsis thaliana	light responsive element
Rht12	CGTCA-motif	CGTCA	198	5	-	Hordeum vulgare	cis-acting regulatory element involved in the MeJA-responsiveness
Rht12	CGTCA-motif	CGTCA	963	5	+	Hordeum vulgare	cis-acting regulatory element involved in the MeJA-responsiveness
Rht12	ACE	GACACGTATG	1969	9	-	Petroselinum crispum	cis-acting element involved in light responsiveness
Rht12	STRE	AGGGG	454	5	+	Arabidopsis thaliana
Rht12	STRE	AGGGG	1371	5	+	Arabidopsis thaliana
Rht12	AC-II	TCACCAACCCCC	189	11	-	Populus tremuloides
Rht12	ABRE4	CACGTA	1971	6	-	Zea mays
Rht12	CCGTCC motif	CCGTCC	366	6	-	Nicotiana tabacum
Rht12	CCGTCC motif	CCGTCC	732	6	-	Nicotiana tabacum
Rht12	Unnamed__1	CGTGG	236	5	-	Zea mays
Rht12	Unnamed__1	CGTGG	598	5	-	Zea mays
Rht12	Unnamed__1	CGTGG	729	5	+	Zea mays
Rht12	Unnamed__1	CGTGG	1059	5	-	Zea mays
Rht12	Unnamed__2	CCCCGG	887	6	-	Zea mays
Rht12	Unnamed__2	CCCCGG	930	6	-	Zea mays
Rht12	CCGTCC-box	CCGTCC	366	6	-	Petroselinum hortense
Rht12	CCGTCC-box	CCGTCC	732	6	-	Petroselinum hortense
Rht12	ABRE3a	TACGTG	1971	6	+	Zea mays
Rht12	GC-motif	CCCCCG	972	6	+	Zea mays	enhancer-like element involved in anoxic specific inducibility
Rht12	GC-motif	CCCCCG	1047	6	-	Zea mays	enhancer-like element involved in anoxic specific inducibility
Rht12	CCAAT-box	CAACGG	1656	6	-	Hordeum vulgare	MYBHv1 binding site
Rht12	MYB-like sequence	TAACCA	1769	6	-	Arabidopsis thaliana
Rht12	ABRE	AACCCGG	711	7	-	Arabidopsis thaliana	cis-acting element involved in the abscisic acid responsiveness
Rht12	ABRE	ACGTG	1709	5	+	Arabidopsis thaliana	cis-acting element involved in the abscisic acid responsiveness
Rht12	ABRE	ACGTG	1972	5	+	Arabidopsis thaliana	cis-acting element involved in the abscisic acid responsiveness
Rht12	Myb-binding site	CAACAG	688	6	-	Nicotiana tabacum
Rht12	CAT-box	GCCACT	347	6	-	Arabidopsis thaliana	cis-acting regulatory element related to meristem expression
Rht12	as-1	TGACG	198	5	+	Arabidopsis thaliana
Rht12	as-1	TGACG	963	5	-	Arabidopsis thaliana
Rht12	JERE	AGACCGCC	924	8	+	Arabidopsis thaliana
Rht12	AuxRR-core	GGTCCAT	1943	7	+	Nicotiana tabacum	cis-acting regulatory element involved in auxin responsiveness
Rht12	Myb	TAACTG	89	6	-	Arabidopsis thaliana
Rht12	Myb	CAACTG	1420	6	-	Arabidopsis thaliana
Rht12	MYB recognition site	CCGTTG	1656	6	+	Arabidopsis thaliana
Rht12	CAAT-box	CCAAT	81	5	+	Arabidopsis thaliana	common cis-acting element in promoter and enhancer regions
Rht12	CAAT-box	CAAT	82	4	+	Nicotiana glutinosa
Rht12	CAAT-box	CAACCAACTCC	274	10	-	Arabidopsis thaliana	common cis-acting element in promoter and enhancer regions
Rht12	CAAT-box	CAAT	439	4	+	Nicotiana glutinosa
Rht12	CAAT-box	CAAT	460	4	+	Nicotiana glutinosa
Rht12	CAAT-box	CAAT	1235	4	-	Nicotiana glutinosa
Rht12	CAAT-box	CAAAT	1345	5	-	Pisum sativum	common cis-acting element in promoter and enhancer regions
Rht12	CAAT-box	CAAT	1798	4	-	Nicotiana glutinosa
Rht12	CAAT-box	CAAT	1960	4	+	Nicotiana glutinosa
Rht12	CAAT-box	CAAT	1981	4	-	Nicotiana glutinosa
Rht12	CAAT-box	CCAAT	2001	5	+	Arabidopsis thaliana	common cis-acting element in promoter and enhancer regions
Rht12	CAAT-box	CAAT	2002	4	+	Nicotiana glutinosa
Rht12	Unnamed__6	taTAAATATct	1387	10	-	Zea mays
Rht12	WRE3	CCACCT	1298	6	-	Pisum sativum
Rht12	W box	TTGACC	457	6	-	Arabidopsis thaliana
Rht12	Sp1	GGGCGG	170	6	-	Oryza sativa	light responsive element
Rht12	Sp1	GGGCGG	1092	6	+	Oryza sativa	light responsive element
Rht12	Sp1	GGGCGG	1176	6	+	Oryza sativa	light responsive element
Rht12	Box 4	ATTAAT	1557	6	-	Petroselinum crispum	part of a conserved DNA module involved in light responsiveness
Rht12	GRA	CACTGGCCGCCC	1176	11	-	Zea mays
Rht12		motif_sequence	159	4	-	organism	short_function
Rht12		motif_sequence	313	4	-	organism	short_function
Rht12		motif_sequence	328	4	-	organism	short_function
Rht12		motif_sequence	543	4	-	organism	short_function
Rht12		motif_sequence	583	4	+	organism	short_function
Rht12		motif_sequence	670	4	-	organism	short_function
Rht12		motif_sequence	762	4	-	organism	short_function
Rht12		motif_sequence	1036	4	-	organism	short_function
Rht12		motif_sequence	1164	4	-	organism	short_function
Rht12		motif_sequence	1211	4	-	organism	short_function
Rht12		motif_sequence	1537	4	-	organism	short_function
Rht12		motif_sequence	1553	4	-	organism	short_function
Rht12		motif_sequence	1620	4	-	organism	short_function
Rht12		motif_sequence	1640	4	-	organism	short_function
Rht12		motif_sequence	1645	4	-	organism	short_function
Rht12		motif_sequence	1691	4	-	organism	short_function
Rht12		motif_sequence	1728	4	-	organism	short_function
Rht12	G-Box	CACGTT	1708	6	-	Pisum sativum	cis-acting regulatory element involved in light responsiveness
Rht12	A-box	CCGTCC	366	6	-	Petroselinum crispum	cis-acting regulatory element
Rht12	A-box	CCGTCC	732	6	-	Petroselinum crispum	cis-acting regulatory element
Rht12	DRE core	GCCGAC	265	6	-	Arabidopsis thaliana
Rht12	DRE core	GCCGAC	1139	6	-	Arabidopsis thaliana
Rht12	AT~TATA-box	TATATA	1838	6	-	Arabidopsis thaliana
Rht12	AT~TATA-box	TATATA	1840	6	-	Arabidopsis thaliana
Rht12	TGACG-motif	TGACG	198	5	+	Hordeum vulgare	cis-acting regulatory element involved in the MeJA-responsiveness
Rht12	TGACG-motif	TGACG	963	5	-	Hordeum vulgare	cis-acting regulatory element involved in the MeJA-responsiveness
Rht12	Unnamed__4	CTCC	27	4	-	Petroselinum hortense
Rht12	Unnamed__4	CTCC	96	4	+	Petroselinum hortense
Rht12	Unnamed__4	CTCC	108	4	+	Petroselinum hortense
Rht12	Unnamed__4	CTCC	121	4	-	Petroselinum hortense
Rht12	Unnamed__4	CTCC	168	4	+	Petroselinum hortense
Rht12	Unnamed__4	CTCC	226	4	-	Petroselinum hortense
Rht12	Unnamed__4	CTCC	274	4	-	Petroselinum hortense
Rht12	Unnamed__4	CTCC	283	4	-	Petroselinum hortense
Rht12	Unnamed__4	CTCC	325	4	-	Petroselinum hortense
Rht12	Unnamed__4	CTCC	427	4	+	Petroselinum hortense
Rht12	Unnamed__4	CTCC	508	4	-	Petroselinum hortense
Rht12	Unnamed__4	CTCC	565	4	-	Petroselinum hortense
Rht12	Unnamed__4	CTCC	610	4	-	Petroselinum hortense
Rht12	Unnamed__4	CTCC	613	4	-	Petroselinum hortense
Rht12	Unnamed__4	CTCC	648	4	+	Petroselinum hortense
Rht12	Unnamed__4	CTCC	655	4	-	Petroselinum hortense
Rht12	Unnamed__4	CTCC	670	4	-	Petroselinum hortense
Rht12	Unnamed__4	CTCC	786	4	-	Petroselinum hortense
Rht12	Unnamed__4	CTCC	790	4	-	Petroselinum hortense
Rht12	Unnamed__4	CTCC	801	4	-	Petroselinum hortense
Rht12	Unnamed__4	CTCC	922	4	-	Petroselinum hortense
Rht12	Unnamed__4	CTCC	1051	4	-	Petroselinum hortense
Rht12	Unnamed__4	CTCC	1076	4	-	Petroselinum hortense
Rht12	Unnamed__4	CTCC	1204	4	-	Petroselinum hortense
Rht12	Unnamed__4	CTCC	1219	4	-	Petroselinum hortense
Rht12	Unnamed__4	CTCC	1296	4	-	Petroselinum hortense
Rht12	Unnamed__4	CTCC	1302	4	-	Petroselinum hortense
Rht12	Unnamed__4	CTCC	1506	4	+	Petroselinum hortense
Rht12	Unnamed__4	CTCC	1675	4	-	Petroselinum hortense
Rht12	Unnamed__4	CTCC	1678	4	-	Petroselinum hortense
Rht12	Unnamed__4	CTCC	1725	4	-	Petroselinum hortense
Rht12	GATA-motif	GATAGGG	451	7	+	Pisum sativum	part of a light responsive element
Rht12	TATA-box	ATATAT	1387	6	-	Brassica napus	core promoter element around -30 of transcription start
Rht12	TATA-box	TATA	1388	4	-	Arabidopsis thaliana	core promoter element around -30 of transcription start
Rht12	TATA-box	TATAAATA	1390	8	-	Daucus carota	core promoter element around -30 of transcription start
Rht12	TATA-box	TATAAAT	1391	7	-	Brassica juncea	core promoter element around -30 of transcription start
Rht12	TATA-box	TATAAA	1392	6	-	Helianthus annuus	core promoter element around -30 of transcription start
Rht12	TATA-box	TATAA	1393	5	-	Arabidopsis thaliana	core promoter element around -30 of transcription start
Rht12	TATA-box	TATA	1394	4	-	Arabidopsis thaliana	core promoter element around -30 of transcription start
Rht12	TATA-box	ATATAT	1547	6	-	Brassica napus	core promoter element around -30 of transcription start
Rht12	TATA-box	TATA	1548	4	-	Arabidopsis thaliana	core promoter element around -30 of transcription start
Rht12	TATA-box	TATATA	1838	6	-	Arabidopsis thaliana	core promoter element around -30 of transcription start
Rht12	TATA-box	ATATAT	1839	6	-	Brassica napus	core promoter element around -30 of transcription start
Rht12	TATA-box	TATATA	1840	6	-	Arabidopsis thaliana	core promoter element around -30 of transcription start
Rht12	TATA-box	TATA	1842	4	-	Arabidopsis thaliana	core promoter element around -30 of transcription start
Rht12	MYB	CAACAG	688	6	-	Arabidopsis thaliana
Rht12	MYB	CAACCA	1633	6	+	Arabidopsis thaliana
Rht12	MYB	TAACCA	1769	6	-	Arabidopsis thaliana
Rht25	CCGTCC motif	CCGTCC	369	6	-	Nicotiana tabacum
Rht25	Unnamed__1	CGTGG	549	5	-	Zea mays
Rht25	STRE	AGGGG	233	5	+	Arabidopsis thaliana
Rht25	STRE	AGGGG	528	5	-	Arabidopsis thaliana
Rht25	STRE	AGGGG	1549	5	-	Arabidopsis thaliana
Rht25	STRE	AGGGG	1554	5	-	Arabidopsis thaliana
Rht25	STRE	AGGGG	2011	5	+	Arabidopsis thaliana
Rht25	MYC	CAATTG	1209	6	-	Arabidopsis thaliana
Rht25	MYC	CAATTG	1440	6	-	Arabidopsis thaliana
Rht25	G-box	CACGTC	120	6	-	Zea mays	cis-acting regulatory element involved in light responsiveness
Rht25	GT1-motif	GGTTAAT	658	7	-	Avena sativa	light responsive element
Rht25	GT1-motif	GGTTAA	659	6	-	Arabidopsis thaliana	light responsive element
Rht25	GT1-motif	GGTTAA	1128	6	-	Arabidopsis thaliana	light responsive element
Rht25	CGTCA-motif	CGTCA	50	5	+	Hordeum vulgare	cis-acting regulatory element involved in the MeJA-responsiveness
Rht25	CGTCA-motif	CGTCA	377	5	-	Hordeum vulgare	cis-acting regulatory element involved in the MeJA-responsiveness
Rht25	CGTCA-motif	CGTCA	1612	5	-	Hordeum vulgare	cis-acting regulatory element involved in the MeJA-responsiveness
Rht25	CGTCA-motif	CGTCA	1659	5	+	Hordeum vulgare	cis-acting regulatory element involved in the MeJA-responsiveness
Rht25	CGTCA-motif	CGTCA	1974	5	+	Hordeum vulgare	cis-acting regulatory element involved in the MeJA-responsiveness
Rht25	TATA	TATAAAAT	1257	8	-	Arabidopsis thaliana
Rht25	WUN-motif	CCATTTCAA	697	9	+	Nicotiana glutinosa
Rht25	TCA	TCATCTTCAT	1655	9	+	Pisum sativum
Rht25	Unnamed__16	GCTGCCCGTC	120	9	-	Zea mays
Rht25	O2-site	GATGACATGG	101	9	-	Zea mays	cis-acting regulatory element involved in zein metabolism regulation
Rht25	MSA-like	(T/C)C(T/C)AACGG(T/C)(T/C)A	195	8.5	+	Catharanthus roseus	cis-acting element involved in cell cycle regulation
Rht25	ABRE	ACGTG	121	5	+	Arabidopsis thaliana	cis-acting element involved in the abscisic acid responsiveness
Rht25	ABRE	GCCGCGTGGC	262	9	-	Oryza sativa	cis-acting element involved in the abscisic acid responsiveness
Rht25	ABRE	ACGTG	345	5	+	Arabidopsis thaliana	cis-acting element involved in the abscisic acid responsiveness
Rht25	ABRE	AACCCGG	1453	7	+	Arabidopsis thaliana	cis-acting element involved in the abscisic acid responsiveness
Rht25	GC-motif	CCCCCG	1743	6	+	Zea mays	enhancer-like element involved in anoxic specific inducibility
Rht25	GC-motif	CCCCCG	1792	6	+	Zea mays	enhancer-like element involved in anoxic specific inducibility
Rht25	CCGTCC-box	CCGTCC	369	6	-	Petroselinum hortense
Rht25	chs-CMA1a	TTACTTAA	1020	8	+	Daucus carota	part of a light responsive element
Rht25	Unnamed__2	CCCCGG	969	6	+	Zea mays
Rht25	CAAT-box	CAAAT	31	5	+	Pisum sativum	common cis-acting element in promoter and enhancer regions
Rht25	CAAT-box	CAAT	76	4	+	Nicotiana glutinosa
Rht25	CAAT-box	CAAT	88	4	+	Nicotiana glutinosa
Rht25	CAAT-box	CAAAT	350	5	-	Pisum sativum	common cis-acting element in promoter and enhancer regions
Rht25	CAAT-box	CCAAT	466	5	-	Arabidopsis thaliana	common cis-acting element in promoter and enhancer regions
Rht25	CAAT-box	CAAT	581	4	-	Nicotiana glutinosa
Rht25	CAAT-box	CAAT	703	4	+	Nicotiana glutinosa
Rht25	CAAT-box	CAAAT	760	5	+	Pisum sativum	common cis-acting element in promoter and enhancer regions
Rht25	CAAT-box	CAAT	822	4	+	Nicotiana glutinosa
Rht25	CAAT-box	CAAAT	885	5	-	Pisum sativum	common cis-acting element in promoter and enhancer regions
Rht25	CAAT-box	CAAT	961	4	+	Nicotiana glutinosa
Rht25	CAAT-box	CAAT	1104	4	-	Nicotiana glutinosa
Rht25	CAAT-box	CCAAT	1108	5	-	Arabidopsis thaliana	common cis-acting element in promoter and enhancer regions
Rht25	CAAT-box	CAAT	1155	4	+	Nicotiana glutinosa
Rht25	CAAT-box	CAAT	1209	4	+	Nicotiana glutinosa
Rht25	CAAT-box	CCAAT	1211	5	-	Arabidopsis thaliana	common cis-acting element in promoter and enhancer regions
Rht25	CAAT-box	CAAT	1440	4	+	Nicotiana glutinosa
Rht25	CAAT-box	CAAT	1442	4	-	Nicotiana glutinosa
Rht25	CAAT-box	CCAAT	1861	5	-	Arabidopsis thaliana	common cis-acting element in promoter and enhancer regions
Rht25	CAAT-box	CAAT	1920	4	-	Nicotiana glutinosa
Rht25	Unnamed__6	taTAAATATct	1687	10	+	Zea mays
Rht25	E2Fb	TTTGCCGC	267	8	-	Nicotiana tabacum
Rht25	ARE	AAACCA	694	6	+	Zea mays	cis-acting regulatory element essential for the anaerobic induction
Rht25	ARE	AAACCA	1892	6	+	Zea mays	cis-acting regulatory element essential for the anaerobic induction
Rht25	ARE	AAACCA	1897	6	+	Zea mays	cis-acting regulatory element essential for the anaerobic induction
Rht25	as-1	TGACG	50	5	-	Arabidopsis thaliana
Rht25	as-1	TGACG	377	5	+	Arabidopsis thaliana
Rht25	as-1	TGACG	1612	5	+	Arabidopsis thaliana
Rht25	as-1	TGACG	1659	5	-	Arabidopsis thaliana
Rht25	as-1	TGACG	1974	5	-	Arabidopsis thaliana
Rht25	F-box	CTATTCTCATT	1376	10	-	Lycopersicon esculentum
Rht25	TATA-box	TATA	476	4	+	Arabidopsis thaliana	core promoter element around -30 of transcription start
Rht25	TATA-box	ATATAA	763	6	+	Brassica oleracea	core promoter element around -30 of transcription start
Rht25	TATA-box	TATA	764	4	+	Arabidopsis thaliana	core promoter element around -30 of transcription start
Rht25	TATA-box	TATAAA	784	6	-	Helianthus annuus	core promoter element around -30 of transcription start
Rht25	TATA-box	TATAA	785	5	-	Arabidopsis thaliana	core promoter element around -30 of transcription start
Rht25	TATA-box	TATA	786	4	+	Arabidopsis thaliana	core promoter element around -30 of transcription start
Rht25	TATA-box	taTATAAAtc	794	9	-	Arabidopsis thaliana	core promoter element around -30 of transcription start
Rht25	TATA-box	TATACA	796	6	-	Helianthus annuus	core promoter element around -30 of transcription start
Rht25	TATA-box	TATATA	798	6	+	Arabidopsis thaliana	core promoter element around -30 of transcription start
Rht25	TATA-box	ATATAA	799	6	+	Brassica oleracea	core promoter element around -30 of transcription start
Rht25	TATA-box	TATA	800	4	+	Arabidopsis thaliana	core promoter element around -30 of transcription start
Rht25	TATA-box	TATAA	878	5	-	Arabidopsis thaliana	core promoter element around -30 of transcription start
Rht25	TATA-box	TATA	879	4	+	Arabidopsis thaliana	core promoter element around -30 of transcription start
Rht25	TATA-box	TATA	1002	4	+	Arabidopsis thaliana	core promoter element around -30 of transcription start
Rht25	TATA-box	TATACA	1030	6	-	Helianthus annuus	core promoter element around -30 of transcription start
Rht25	TATA-box	TATA	1032	4	-	Arabidopsis thaliana	core promoter element around -30 of transcription start
Rht25	TATA-box	ATATAT	1165	6	-	Brassica napus	core promoter element around -30 of transcription start
Rht25	TATA-box	TATATA	1166	6	-	Arabidopsis thaliana	core promoter element around -30 of transcription start
Rht25	TATA-box	TATA	1168	4	-	Arabidopsis thaliana	core promoter element around -30 of transcription start
Rht25	TATA-box	TATAAAA	1258	7	-	Pisum sativum	core promoter element around -30 of transcription start
Rht25	TATA-box	TATAAA	1259	6	-	Helianthus annuus	core promoter element around -30 of transcription start
Rht25	TATA-box	TATAA	1260	5	-	Arabidopsis thaliana	core promoter element around -30 of transcription start
Rht25	TATA-box	TATA	1261	4	-	Arabidopsis thaliana	core promoter element around -30 of transcription start
Rht25	TATA-box	TATAA	1284	5	-	Arabidopsis thaliana	core promoter element around -30 of transcription start
Rht25	TATA-box	TATA	1285	4	-	Arabidopsis thaliana	core promoter element around -30 of transcription start
Rht25	TATA-box	TATATAA	1320	7	-	Arabidopsis thaliana	core promoter element around -30 of transcription start
Rht25	TATA-box	TATATA	1321	6	-	Arabidopsis thaliana	core promoter element around -30 of transcription start
Rht25	TATA-box	ATATAA	1322	6	+	Brassica oleracea	core promoter element around -30 of transcription start
Rht25	TATA-box	TATA	1323	4	-	Arabidopsis thaliana	core promoter element around -30 of transcription start
Rht25	TATA-box	TATA	1431	4	-	Arabidopsis thaliana	core promoter element around -30 of transcription start
Rht25	TATA-box	TATA	1687	4	-	Arabidopsis thaliana	core promoter element around -30 of transcription start
Rht25	MYB	CAACCA	23	6	+	Arabidopsis thaliana
Rht25	MYB	CAACCA	65	6	+	Arabidopsis thaliana
Rht25	MYB	CAACCA	1489	6	+	Arabidopsis thaliana
Rht25	MYB	CAACCA	1580	6	+	Arabidopsis thaliana
Rht25	MYB	CAACCA	1906	6	+	Arabidopsis thaliana
Rht25	Myc	TCTCTTA	1142	7	-	Arabidopsis thaliana
Rht25	AAGAA-motif	gGTAAAGAAA	1185	9	-	Avena sativa
Rht25	ATC-motif	AGTAATCT	933	8	+	Spinacia oleracea	part of a conserved DNA module involved in light responsiveness
Rht25	TGACG-motif	TGACG	50	5	-	Hordeum vulgare	cis-acting regulatory element involved in the MeJA-responsiveness
Rht25	TGACG-motif	TGACG	377	5	+	Hordeum vulgare	cis-acting regulatory element involved in the MeJA-responsiveness
Rht25	TGACG-motif	TGACG	1612	5	+	Hordeum vulgare	cis-acting regulatory element involved in the MeJA-responsiveness
Rht25	TGACG-motif	TGACG	1659	5	-	Hordeum vulgare	cis-acting regulatory element involved in the MeJA-responsiveness
Rht25	TGACG-motif	TGACG	1974	5	-	Hordeum vulgare	cis-acting regulatory element involved in the MeJA-responsiveness
Rht25	TCT-motif	TCTTAC	1141	6	-	Arabidopsis thaliana	part of a light responsive element
Rht25	Unnamed__4	CTCC	257	4	-	Petroselinum hortense
Rht25	Unnamed__4	CTCC	311	4	-	Petroselinum hortense
Rht25	Unnamed__4	CTCC	321	4	-	Petroselinum hortense
Rht25	Unnamed__4	CTCC	354	4	-	Petroselinum hortense
Rht25	Unnamed__4	CTCC	423	4	+	Petroselinum hortense
Rht25	Unnamed__4	CTCC	438	4	-	Petroselinum hortense
Rht25	Unnamed__4	CTCC	733	4	+	Petroselinum hortense
Rht25	Unnamed__4	CTCC	973	4	-	Petroselinum hortense
Rht25	Unnamed__4	CTCC	1010	4	+	Petroselinum hortense
Rht25	Unnamed__4	CTCC	1161	4	-	Petroselinum hortense
Rht25	Unnamed__4	CTCC	1217	4	-	Petroselinum hortense
Rht25	Unnamed__4	CTCC	1334	4	-	Petroselinum hortense
Rht25	Unnamed__4	CTCC	1357	4	-	Petroselinum hortense
Rht25	Unnamed__4	CTCC	1518	4	-	Petroselinum hortense
Rht25	Unnamed__4	CTCC	1541	4	-	Petroselinum hortense
Rht25	Unnamed__4	CTCC	1552	4	+	Petroselinum hortense
Rht25	Unnamed__4	CTCC	1639	4	-	Petroselinum hortense
Rht25	Unnamed__4	CTCC	1696	4	+	Petroselinum hortense
Rht25	Unnamed__4	CTCC	1731	4	+	Petroselinum hortense
Rht25	Unnamed__4	CTCC	1738	4	+	Petroselinum hortense
Rht25	Unnamed__4	CTCC	1835	4	-	Petroselinum hortense
Rht25	Unnamed__4	CTCC	1839	4	-	Petroselinum hortense
Rht25	Unnamed__4	CTCC	1915	4	-	Petroselinum hortense
Rht25	Unnamed__4	CTCC	2005	4	-	Petroselinum hortense
Rht25	Unnamed__4	CTCC	2009	4	-	Petroselinum hortense
Rht25	Unnamed__4	CTCC	2015	4	-	Petroselinum hortense
Rht25	TC-rich repeats	GTTTTCTTAC	688	9	-	Nicotiana tabacum	cis-acting element involved in defense and stress responsiveness
Rht25		motif_sequence	129	4	+	organism	short_function
Rht25		motif_sequence	291	4	-	organism	short_function
Rht25		motif_sequence	321	4	-	organism	short_function
Rht25		motif_sequence	354	4	-	organism	short_function
Rht25		motif_sequence	480	4	+	organism	short_function
Rht25		motif_sequence	920	4	+	organism	short_function
Rht25		motif_sequence	991	4	+	organism	short_function
Rht25		motif_sequence	1057	4	-	organism	short_function
Rht25		motif_sequence	1161	4	-	organism	short_function
Rht25		motif_sequence	1217	4	-	organism	short_function
Rht25		motif_sequence	1518	4	-	organism	short_function
Rht25		motif_sequence	1541	4	-	organism	short_function
Rht25		motif_sequence	1720	4	-	organism	short_function
Rht25		motif_sequence	1729	4	+	organism	short_function
Rht25		motif_sequence	1736	4	+	organism	short_function
Rht25		motif_sequence	1771	4	+	organism	short_function
Rht25	AT~TATA-box	TATATA	798	6	+	Arabidopsis thaliana
Rht25	AT~TATA-box	TATATA	1166	6	-	Arabidopsis thaliana
Rht25	AT~TATA-box	TATATA	1321	6	-	Arabidopsis thaliana
Rht25	G-Box	CACGTT	344	6	-	Pisum sativum	cis-acting regulatory element involved in light responsiveness
Rht25	A-box	CCGTCC	369	6	-	Petroselinum crispum	cis-acting regulatory element
Rht25	Sp1	GGGCGG	235	6	+	Oryza sativa	light responsive element
Rht25	Sp1	GGGCGG	1795	6	-	Oryza sativa	light responsive element
Rht24	GT1-motif	GGTTAA	238	6	-	Arabidopsis thaliana	light responsive element
Rht24	GT1-motif	GGTTAAT	290	7	+	Avena sativa	light responsive element
Rht24	GT1-motif	GGTTAA	343	6	+	Arabidopsis thaliana	light responsive element
Rht24	GT1-motif	GGTTAA	498	6	+	Arabidopsis thaliana	light responsive element
Rht24	CGTCA-motif	CGTCA	1303	5	-	Hordeum vulgare	cis-acting regulatory element involved in the MeJA-responsiveness
Rht24	I-box	cCATATCCAAT	324	10	+	Flaveria trinervia	part of a light responsive element
Rht24	G-box	TACGTG	513	6	+	Arabidopsis thaliana	cis-acting regulatory element involved in light responsiveness
Rht24	G-box	CACGTG	1045	6	-	Arabidopsis thaliana	cis-acting regulatory element involved in light responsiveness
Rht24	G-box	CACGTC	1352	6	-	Zea mays	cis-acting regulatory element involved in light responsiveness
Rht24	G-box	TACGTG	1458	6	-	Arabidopsis thaliana	cis-acting regulatory element involved in light responsiveness
Rht24	G-box	TACGTG	1956	6	-	Arabidopsis thaliana	cis-acting regulatory element involved in light responsiveness
Rht24	MBS	CAACTG	1464	6	-	Arabidopsis thaliana	MYB binding site involved in drought-inducibility
Rht24	MYC	CATGTG	425	6	+	Arabidopsis thaliana
Rht24	MYC	CATGTG	1852	6	-	Arabidopsis thaliana
Rht24	TCA	TCATCTTCAT	119	9	+	Pisum sativum
Rht24	TGA-element	AACGAC	114	6	-	Brassica oleracea	auxin-responsive element
Rht24	ERE	ATTTTAAA	907	8	-	Nicotiana glutinos
Rht24	Unnamed__1	CGTGG	1044	5	-	Zea mays
Rht24	Unnamed__1	CGTGG	1312	5	-	Zea mays
Rht24	Unnamed__1	CGTGG	1759	5	-	Zea mays
Rht24	Unnamed__1	CGTGG	1797	5	-	Zea mays
Rht24	CCGTCC motif	CCGTCC	1513	6	+	Nicotiana tabacum
Rht24	ABRE4	CACGTA	513	6	-	Zea mays
Rht24	ABRE4	CACGTA	1458	6	+	Zea mays
Rht24	ABRE4	CACGTA	1956	6	+	Zea mays
Rht24	STRE	AGGGG	337	5	+	Arabidopsis thaliana
Rht24	STRE	AGGGG	1622	5	-	Arabidopsis thaliana
Rht24	chs-CMA1a	TTACTTAA	1194	8	-	Daucus carota	part of a light responsive element
Rht24	chs-CMA1a	TTACTTAA	1381	8	-	Daucus carota	part of a light responsive element
Rht24	CCGTCC-box	CCGTCC	1513	6	+	Petroselinum hortense
Rht24	CCAAT-box	CAACGG	1144	6	+	Hordeum vulgare	MYBHv1 binding site
Rht24	ABRE3a	TACGTG	513	6	+	Zea mays
Rht24	ABRE3a	TACGTG	1458	6	-	Zea mays
Rht24	ABRE3a	TACGTG	1956	6	-	Zea mays
Rht24	GC-motif	AGCGCGCCG	1608	9	+	Oryza sativa	?
Rht24	Unnamed__2	AACCTAACCT	1024	9	+	Petroselinum hortense
Rht24	Unnamed__2	CCCCGG	1695	6	+	Zea mays
Rht24	Myb-binding site	CAACAG	272	6	-	Nicotiana tabacum
Rht24	Myb-binding site	CAACAG	1431	6	-	Nicotiana tabacum
Rht24	ABRE	CGTACGTGCA	511	9	+	Hordeum vulgare	cis-acting element involved in the abscisic acid responsiveness
Rht24	ABRE	ACGTG	514	5	+	Arabidopsis thaliana	cis-acting element involved in the abscisic acid responsiveness
Rht24	ABRE	CACGTG	1045	6	-	Arabidopsis thaliana	cis-acting element involved in the abscisic acid responsiveness
Rht24	ABRE	ACGTG	1046	5	+	Arabidopsis thaliana	cis-acting element involved in the abscisic acid responsiveness
Rht24	ABRE	ACGTG	1353	5	+	Arabidopsis thaliana	cis-acting element involved in the abscisic acid responsiveness
Rht24	ABRE	ACGTG	1458	5	-	Arabidopsis thaliana	cis-acting element involved in the abscisic acid responsiveness
Rht24	ABRE	GCCGCGTGGC	1613	9	+	Oryza sativa	cis-acting element involved in the abscisic acid responsiveness
Rht24	ABRE	ACGTG	1956	5	-	Arabidopsis thaliana	cis-acting element involved in the abscisic acid responsiveness
Rht24	MYB-like sequence	TAACCA	289	6	-	Arabidopsis thaliana
Rht24	MYB-like sequence	TAACCA	497	6	-	Arabidopsis thaliana
Rht24	LTR	CCGAAA	242	6	+	Hordeum vulgare	cis-acting element involved in low-temperature responsiveness
Rht24	Myb	CAACTG	1464	6	-	Arabidopsis thaliana
Rht24	as-1	TGACG	1303	5	+	Arabidopsis thaliana
Rht24	ARE	AAACCA	764	6	+	Zea mays	cis-acting regulatory element essential for the anaerobic induction
Rht24	W box	TTGACC	1242	6	+	Arabidopsis thaliana
Rht24	E2Fb	TTTGCCGC	1647	8	+	Nicotiana tabacum
Rht24	WRE3	CCACCT	1009	6	-	Pisum sativum
Rht24	CAAT-box	CAAT	64	4	-	Nicotiana glutinosa
Rht24	CAAT-box	CAAT	171	4	+	Nicotiana glutinosa
Rht24	CAAT-box	CAAT	260	4	+	Nicotiana glutinosa
Rht24	CAAT-box	CCAAT	287	5	-	Arabidopsis thaliana	common cis-acting element in promoter and enhancer regions
Rht24	CAAT-box	CCAAT	330	5	+	Arabidopsis thaliana	common cis-acting element in promoter and enhancer regions
Rht24	CAAT-box	CAAT	331	4	+	Nicotiana glutinosa
Rht24	CAAT-box	CAAT	371	4	-	Nicotiana glutinosa
Rht24	CAAT-box	CAAAT	399	5	+	Pisum sativum	common cis-acting element in promoter and enhancer regions
Rht24	CAAT-box	CAAT	458	4	-	Nicotiana glutinosa
Rht24	CAAT-box	CAAT	642	4	-	Nicotiana glutinosa
Rht24	CAAT-box	CAAT	810	4	-	Nicotiana glutinosa
Rht24	CAAT-box	CAAT	967	4	-	Nicotiana glutinosa
Rht24	CAAT-box	CAAT	989	4	+	Nicotiana glutinosa
Rht24	CAAT-box	CAAAT	996	5	+	Pisum sativum	common cis-acting element in promoter and enhancer regions
Rht24	CAAT-box	CAAT	1224	4	+	Nicotiana glutinosa
Rht24	CAAT-box	CAAT	1267	4	+	Nicotiana glutinosa
Rht24	CAAT-box	CCAAT	1535	5	+	Arabidopsis thaliana	common cis-acting element in promoter and enhancer regions
Rht24	CAAT-box	CAAT	1536	4	+	Nicotiana glutinosa
Rht24	CAAT-box	CAAT	1544	4	-	Nicotiana glutinosa
Rht24	MYB recognition site	CCGTTG	1144	6	-	Arabidopsis thaliana
Rht24	A-box	CCGTCC	1513	6	+	Petroselinum crispum	cis-acting regulatory element
Rht24		motif_sequence	53	4	-	organism	short_function
Rht24		motif_sequence	121	4	+	organism	short_function
Rht24		motif_sequence	137	4	+	organism	short_function
Rht24		motif_sequence	326	4	+	organism	short_function
Rht24		motif_sequence	365	4	+	organism	short_function
Rht24		motif_sequence	436	4	+	organism	short_function
Rht24		motif_sequence	645	4	-	organism	short_function
Rht24		motif_sequence	849	4	+	organism	short_function
Rht24		motif_sequence	1292	4	-	organism	short_function
Rht24		motif_sequence	1345	4	-	organism	short_function
Rht24		motif_sequence	1461	4	-	organism	short_function
Rht24		motif_sequence	1903	4	-	organism	short_function
Rht24		motif_sequence	1925	4	+	organism	short_function
Rht24	AT~TATA-box	TATATA	1401	6	-	Arabidopsis thaliana
Rht24	AT~TATA-box	TATATA	1828	6	-	Arabidopsis thaliana
Rht24	DRE core	GCCGAC	69	6	-	Arabidopsis thaliana
Rht24	G-Box	CACGTG	1045	6	-	Pisum sativum	cis-acting regulatory element involved in light responsiveness
Rht24	Sp1	GGGCGG	339	6	+	Oryza sativa	light responsive element
Rht24	Sp1	GGGCGG	1711	6	+	Oryza sativa	light responsive element
Rht24	MYB	CAACAG	272	6	-	Arabidopsis thaliana
Rht24	MYB	TAACCA	289	6	-	Arabidopsis thaliana
Rht24	MYB	TAACCA	497	6	-	Arabidopsis thaliana
Rht24	MYB	CAACCA	1297	6	-	Arabidopsis thaliana
Rht24	MYB	CAACAG	1431	6	-	Arabidopsis thaliana
Rht24	TATA-box	TATAAAT	106	7	-	Brassica juncea	core promoter element around -30 of transcription start
Rht24	TATA-box	TATAAA	107	6	-	Helianthus annuus	core promoter element around -30 of transcription start
Rht24	TATA-box	TATAA	108	5	-	Arabidopsis thaliana	core promoter element around -30 of transcription start
Rht24	TATA-box	TATA	109	4	+	Arabidopsis thaliana	core promoter element around -30 of transcription start
Rht24	TATA-box	TATACA	276	6	-	Helianthus annuus	core promoter element around -30 of transcription start
Rht24	TATA-box	TATA	278	4	+	Arabidopsis thaliana	core promoter element around -30 of transcription start
Rht24	TATA-box	TATTTAAA	925	8	+	Arabidopsis thaliana	core promoter element around -30 of transcription start
Rht24	TATA-box	TATAA	1163	5	-	Arabidopsis thaliana	core promoter element around -30 of transcription start
Rht24	TATA-box	TATA	1164	4	-	Arabidopsis thaliana	core promoter element around -30 of transcription start
Rht24	TATA-box	ATATAT	1400	6	-	Brassica napus	core promoter element around -30 of transcription start
Rht24	TATA-box	TATATA	1401	6	-	Arabidopsis thaliana	core promoter element around -30 of transcription start
Rht24	TATA-box	TATA	1403	4	-	Arabidopsis thaliana	core promoter element around -30 of transcription start
Rht24	TATA-box	TATA	1508	4	-	Arabidopsis thaliana	core promoter element around -30 of transcription start
Rht24	TATA-box	TATATA	1828	6	-	Arabidopsis thaliana	core promoter element around -30 of transcription start
Rht24	TATA-box	ATATAA	1829	6	+	Brassica oleracea	core promoter element around -30 of transcription start
Rht24	TATA-box	TATA	1830	4	-	Arabidopsis thaliana	core promoter element around -30 of transcription start
Rht24	Unnamed__4	CTCC	328	4	+	Petroselinum hortense
Rht24	Unnamed__4	CTCC	367	4	+	Petroselinum hortense
Rht24	Unnamed__4	CTCC	720	4	+	Petroselinum hortense
Rht24	Unnamed__4	CTCC	1007	4	-	Petroselinum hortense
Rht24	Unnamed__4	CTCC	1606	4	-	Petroselinum hortense
Rht24	Unnamed__4	CTCC	1632	4	+	Petroselinum hortense
Rht24	Unnamed__4	CTCC	1977	4	+	Petroselinum hortense
Rht24	Unnamed__4	CTCC	2005	4	-	Petroselinum hortense
Rht24	TGACG-motif	TGACG	1303	5	+	Hordeum vulgare	cis-acting regulatory element involved in the MeJA-responsiveness
Rht24	TCA-element	CCATCTTTTT	961	9	-	Nicotiana tabacum	cis-acting element involved in salicylic acid responsiveness
Rht8	CAAT-box	CCAAT	203	5	-	Arabidopsis thaliana	common cis-acting element in promoter and enhancer regions
Rht8	CAAT-box	CAAT	233	4	+	Nicotiana glutinosa
Rht8	CAAT-box	CAAT	251	4	+	Nicotiana glutinosa
Rht8	CAAT-box	CAAT	275	4	+	Nicotiana glutinosa
Rht8	CAAT-box	CAAT	301	4	+	Nicotiana glutinosa
Rht8	CAAT-box	CAAT	324	4	-	Nicotiana glutinosa
Rht8	CAAT-box	CCAAT	707	5	+	Arabidopsis thaliana	common cis-acting element in promoter and enhancer regions
Rht8	CAAT-box	CAAT	708	4	+	Nicotiana glutinosa
Rht8	CAAT-box	CAAT	719	4	+	Nicotiana glutinosa
Rht8	CAAT-box	CAAT	730	4	+	Nicotiana glutinosa
Rht8	CAAT-box	CCAAT	865	5	+	Arabidopsis thaliana	common cis-acting element in promoter and enhancer regions
Rht8	CAAT-box	CAAT	866	4	+	Nicotiana glutinosa
Rht8	CAAT-box	CAAAT	987	5	-	Pisum sativum	common cis-acting element in promoter and enhancer regions
Rht8	CAAT-box	CAAT	996	4	-	Nicotiana glutinosa
Rht8	CAAT-box	CAAT	1131	4	-	Nicotiana glutinosa
Rht8	CAAT-box	CCAAT	1151	5	+	Arabidopsis thaliana	common cis-acting element in promoter and enhancer regions
Rht8	CAAT-box	CAAT	1152	4	+	Nicotiana glutinosa
Rht8	CAAT-box	CAAAT	1336	5	-	Pisum sativum	common cis-acting element in promoter and enhancer regions
Rht8	CAAT-box	CAAAT	1379	5	-	Pisum sativum	common cis-acting element in promoter and enhancer regions
Rht8	CAAT-box	CAAAT	1435	5	-	Pisum sativum	common cis-acting element in promoter and enhancer regions
Rht8	CAAT-box	CAAT	1461	4	+	Nicotiana glutinosa
Rht8	CAAT-box	CAAT	1688	4	-	Nicotiana glutinosa
Rht8	WRE3	CCACCT	2000	6	+	Pisum sativum
Rht8	as-1	TGACG	469	5	-	Arabidopsis thaliana
Rht8	as-1	TGACG	1258	5	+	Arabidopsis thaliana
Rht8	as-1	TGACG	1339	5	+	Arabidopsis thaliana
Rht8	as-1	TGACG	1401	5	+	Arabidopsis thaliana
Rht8	as-1	TGACG	1906	5	+	Arabidopsis thaliana
Rht8	as-1	TGACG	2005	5	+	Arabidopsis thaliana
Rht8	ARE	AAACCA	815	6	+	Zea mays	cis-acting regulatory element essential for the anaerobic induction
Rht8	ARE	AAACCA	963	6	+	Zea mays	cis-acting regulatory element essential for the anaerobic induction
Rht8	CARE	CAACTCCC	1663	8	+	Oryza sativa
Rht8	Myb	TAACTG	578	6	+	Arabidopsis thaliana
Rht8	LTR	CCGAAA	1980	6	+	Hordeum vulgare	cis-acting element involved in low-temperature responsiveness
Rht8	GATA-motif	AAGGATAAGG	645	9	-	Solanum tuberosum	part of a light responsive element
Rht8	AAGAA-motif	GAAAGAA	1099	7	+	Avena sativa
Rht8	Unnamed__4	CTCC	292	4	+	Petroselinum hortense
Rht8	Unnamed__4	CTCC	318	4	+	Petroselinum hortense
Rht8	Unnamed__4	CTCC	500	4	+	Petroselinum hortense
Rht8	Unnamed__4	CTCC	508	4	+	Petroselinum hortense
Rht8	Unnamed__4	CTCC	512	4	+	Petroselinum hortense
Rht8	Unnamed__4	CTCC	519	4	+	Petroselinum hortense
Rht8	Unnamed__4	CTCC	608	4	+	Petroselinum hortense
Rht8	Unnamed__4	CTCC	616	4	+	Petroselinum hortense
Rht8	Unnamed__4	CTCC	619	4	+	Petroselinum hortense
Rht8	Unnamed__4	CTCC	636	4	+	Petroselinum hortense
Rht8	Unnamed__4	CTCC	924	4	-	Petroselinum hortense
Rht8	Unnamed__4	CTCC	954	4	-	Petroselinum hortense
Rht8	Unnamed__4	CTCC	1085	4	+	Petroselinum hortense
Rht8	Unnamed__4	CTCC	1283	4	-	Petroselinum hortense
Rht8	Unnamed__4	CTCC	1330	4	+	Petroselinum hortense
Rht8	Unnamed__4	CTCC	1351	4	-	Petroselinum hortense
Rht8	Unnamed__4	CTCC	1447	4	-	Petroselinum hortense
Rht8	Unnamed__4	CTCC	1653	4	+	Petroselinum hortense
Rht8	Unnamed__4	CTCC	1666	4	+	Petroselinum hortense
Rht8	Unnamed__4	CTCC	1730	4	-	Petroselinum hortense
Rht8	Unnamed__4	CTCC	1737	4	+	Petroselinum hortense
Rht8	Unnamed__4	CTCC	1755	4	+	Petroselinum hortense
Rht8	Unnamed__4	CTCC	1775	4	-	Petroselinum hortense
Rht8	Unnamed__4	CTCC	1793	4	-	Petroselinum hortense
Rht8	Unnamed__4	CTCC	1861	4	-	Petroselinum hortense
Rht8	Unnamed__4	CTCC	1920	4	+	Petroselinum hortense
Rht8	Unnamed__4	CTCC	1962	4	-	Petroselinum hortense
Rht8	Unnamed__4	CTCC	1998	4	+	Petroselinum hortense
Rht8	TGACG-motif	TGACG	469	5	-	Hordeum vulgare	cis-acting regulatory element involved in the MeJA-responsiveness
Rht8	TGACG-motif	TGACG	1258	5	+	Hordeum vulgare	cis-acting regulatory element involved in the MeJA-responsiveness
Rht8	TGACG-motif	TGACG	1339	5	+	Hordeum vulgare	cis-acting regulatory element involved in the MeJA-responsiveness
Rht8	TGACG-motif	TGACG	1401	5	+	Hordeum vulgare	cis-acting regulatory element involved in the MeJA-responsiveness
Rht8	TGACG-motif	TGACG	1906	5	+	Hordeum vulgare	cis-acting regulatory element involved in the MeJA-responsiveness
Rht8	TGACG-motif	TGACG	2005	5	+	Hordeum vulgare	cis-acting regulatory element involved in the MeJA-responsiveness
Rht8	TCT-motif	TCTTAC	769	6	-	Arabidopsis thaliana	part of a light responsive element
Rht8	MYB	CAACAG	745	6	+	Arabidopsis thaliana
Rht8	MYB	CAACAG	1011	6	-	Arabidopsis thaliana
Rht8	TATA-box	TACAAAA	190	7	+	Oryza sativa	core promoter element around -30 of transcription start
Rht8	TATA-box	TATACA	197	6	-	Helianthus annuus	core promoter element around -30 of transcription start
Rht8	TATA-box	TATA	199	4	+	Arabidopsis thaliana	core promoter element around -30 of transcription start
Rht8	TATA-box	TATA	214	4	+	Arabidopsis thaliana	core promoter element around -30 of transcription start
Rht8	TATA-box	TATACA	344	6	-	Helianthus annuus	core promoter element around -30 of transcription start
Rht8	TATA-box	TATA	346	4	+	Arabidopsis thaliana	core promoter element around -30 of transcription start
Rht8	TATA-box	ATTATA	360	6	+	Brassica napus	core promoter element around -30 of transcription start
Rht8	TATA-box	TATAA	361	5	-	Arabidopsis thaliana	core promoter element around -30 of transcription start
Rht8	TATA-box	TATA	362	4	+	Arabidopsis thaliana	core promoter element around -30 of transcription start
Rht8	TATA-box	ATATAT	732	6	+	Brassica napus	core promoter element around -30 of transcription start
Rht8	TATA-box	TATATA	733	6	+	Arabidopsis thaliana	core promoter element around -30 of transcription start
Rht8	TATA-box	ATATAA	734	6	+	Brassica oleracea	core promoter element around -30 of transcription start
Rht8	TATA-box	TATA	735	4	+	Arabidopsis thaliana	core promoter element around -30 of transcription start
Rht8	TATA-box	TATA	1821	4	-	Arabidopsis thaliana	core promoter element around -30 of transcription start
Rht8	Box 4	ATTAAT	776	6	+	Petroselinum crispum	part of a conserved DNA module involved in light responsiveness
Rht8	Sp1	GGGCGG	1922	6	-	Oryza sativa	light responsive element
Rht8	Sp1	GGGCGG	2013	6	-	Oryza sativa	light responsive element
Rht8		motif_sequence	439	4	-	organism	short_function
Rht8		motif_sequence	517	4	+	organism	short_function
Rht8		motif_sequence	759	4	-	organism	short_function
Rht8		motif_sequence	1057	4	-	organism	short_function
Rht8		motif_sequence	1116	4	+	organism	short_function
Rht8		motif_sequence	1354	4	-	organism	short_function
Rht8		motif_sequence	1785	4	+	organism	short_function
Rht8		motif_sequence	1796	4	-	organism	short_function
Rht8		motif_sequence	1962	4	-	organism	short_function
Rht8	AT~TATA-box	TATATA	733	6	+	Arabidopsis thaliana
Rht8	G-Box	CACGTG	1289	6	-	Pisum sativum	cis-acting regulatory element involved in light responsiveness
Rht8	A-box	CCGTCC	1016	6	-	Petroselinum crispum	cis-acting regulatory element
Rht8	A-box	CCGTCC	1746	6	-	Petroselinum crispum	cis-acting regulatory element
Rht8	DRE core	GCCGAC	1134	6	+	Arabidopsis thaliana
Rht8	STRE	AGGGG	514	5	-	Arabidopsis thaliana
Rht8	STRE	AGGGG	1871	5	+	Arabidopsis thaliana
Rht8	STRE	AGGGG	1987	5	-	Arabidopsis thaliana
Rht8	Unnamed__1	CGTGG	667	5	-	Zea mays
Rht8	Unnamed__1	CGTGG	928	5	+	Zea mays
Rht8	Unnamed__1	CGTGG	950	5	+	Zea mays
Rht8	Unnamed__1	CGTGG	966	5	-	Zea mays
Rht8	Unnamed__1	CGTGG	1145	5	+	Zea mays
Rht8	Unnamed__1	CGTGG	1421	5	+	Zea mays
Rht8	CCGTCC motif	CCGTCC	1016	6	-	Nicotiana tabacum
Rht8	CCGTCC motif	CCGTCC	1746	6	-	Nicotiana tabacum
Rht8	ABRE4	CACGTA	1419	6	-	Zea mays
Rht8	TCA	TCATCTTCAT	483	9	+	Pisum sativum
Rht8	MYC	CATTTG	986	6	+	Arabidopsis thaliana
Rht8	MYC	CATGTG	1208	6	+	Arabidopsis thaliana
Rht8	MYC	CATTTG	1378	6	+	Arabidopsis thaliana
Rht8	CGTCA-motif	CGTCA	469	5	+	Hordeum vulgare	cis-acting regulatory element involved in the MeJA-responsiveness
Rht8	CGTCA-motif	CGTCA	1258	5	-	Hordeum vulgare	cis-acting regulatory element involved in the MeJA-responsiveness
Rht8	CGTCA-motif	CGTCA	1339	5	-	Hordeum vulgare	cis-acting regulatory element involved in the MeJA-responsiveness
Rht8	CGTCA-motif	CGTCA	1401	5	-	Hordeum vulgare	cis-acting regulatory element involved in the MeJA-responsiveness
Rht8	CGTCA-motif	CGTCA	1906	5	-	Hordeum vulgare	cis-acting regulatory element involved in the MeJA-responsiveness
Rht8	CGTCA-motif	CGTCA	2005	5	-	Hordeum vulgare	cis-acting regulatory element involved in the MeJA-responsiveness
Rht8	G-box	CACGAC	658	6	+	Zea mays	cis-acting regulatory element involved in light responsiveness
Rht8	G-box	CACGAC	1272	6	-	Zea mays	cis-acting regulatory element involved in light responsiveness
Rht8	G-box	CACGTG	1289	6	-	Arabidopsis thaliana	cis-acting regulatory element involved in light responsiveness
Rht8	G-box	TACGTG	1419	6	+	Arabidopsis thaliana	cis-acting regulatory element involved in light responsiveness
Rht8	GARE-motif	TCTGTTG	745	7	-	Brassica oleracea	gibberellin-responsive element
Rht8	ABRE	GCCGCGTGGC	1244	9	-	Oryza sativa	cis-acting element involved in the abscisic acid responsiveness
Rht8	ABRE	CACGTG	1289	6	-	Arabidopsis thaliana	cis-acting element involved in the abscisic acid responsiveness
Rht8	ABRE	ACGTG	1290	5	+	Arabidopsis thaliana	cis-acting element involved in the abscisic acid responsiveness
Rht8	ABRE	ACGTG	1420	5	+	Arabidopsis thaliana	cis-acting element involved in the abscisic acid responsiveness
Rht8	CAT-box	GCCACT	562	6	-	Arabidopsis thaliana	cis-acting regulatory element related to meristem expression
Rht8	Myb-binding site	CAACAG	745	6	+	Nicotiana tabacum
Rht8	Myb-binding site	CAACAG	1011	6	-	Nicotiana tabacum
Rht8	Unnamed__2	CCCCGG	1347	6	-	Zea mays
Rht8	DRE1	ACCGAGA	1930	7	-	Zea mays
Rht8	DRE1	ACCGAGA	1936	7	-	Zea mays
Rht8	ABRE3a	TACGTG	1419	6	+	Zea mays
Rht8	GC-motif	CCCCCG	1839	6	-	Zea mays	enhancer-like element involved in anoxic specific inducibility
Rht8	GC-motif	CCCCCG	1856	6	-	Zea mays	enhancer-like element involved in anoxic specific inducibility
Rht8	CCGTCC-box	CCGTCC	1016	6	-	Petroselinum hortense
Rht8	CCGTCC-box	CCGTCC	1746	6	-	Petroselinum hortense
Rht3	Unnamed__12	TCCACGTAGA	355	9	+	Zea mays
Rht3	TATA-box	ATTATA	38	6	+	Brassica napus	core promoter element around -30 of transcription start
Rht3	TATA-box	TATATAA	39	7	-	Arabidopsis thaliana	core promoter element around -30 of transcription start
Rht3	TATA-box	TATATA	40	6	+	Arabidopsis thaliana	core promoter element around -30 of transcription start
Rht3	TATA-box	ATATAT	41	6	+	Brassica napus	core promoter element around -30 of transcription start
Rht3	TATA-box	TATATA	42	6	+	Arabidopsis thaliana	core promoter element around -30 of transcription start
Rht3	TATA-box	TATA	44	4	+	Arabidopsis thaliana	core promoter element around -30 of transcription start
Rht3	TATA-box	TATA	681	4	+	Arabidopsis thaliana	core promoter element around -30 of transcription start
Rht3	TATA-box	ATTATA	813	6	+	Brassica napus	core promoter element around -30 of transcription start
Rht3	TATA-box	TATATAA	814	7	-	Arabidopsis thaliana	core promoter element around -30 of transcription start
Rht3	TATA-box	TATATA	815	6	+	Arabidopsis thaliana	core promoter element around -30 of transcription start
Rht3	TATA-box	ATATAT	816	6	+	Brassica napus	core promoter element around -30 of transcription start
Rht3	TATA-box	TATA	817	4	+	Arabidopsis thaliana	core promoter element around -30 of transcription start
Rht3	TATA-box	TATATA	849	6	+	Arabidopsis thaliana	core promoter element around -30 of transcription start
Rht3	TATA-box	ATATAT	850	6	+	Brassica napus	core promoter element around -30 of transcription start
Rht3	TATA-box	TATA	851	4	+	Arabidopsis thaliana	core promoter element around -30 of transcription start
Rht3	TATA-box	TATAA	911	5	-	Arabidopsis thaliana	core promoter element around -30 of transcription start
Rht3	TATA-box	TATA	912	4	+	Arabidopsis thaliana	core promoter element around -30 of transcription start
Rht3	TATA-box	TATATA	1112	6	-	Arabidopsis thaliana	core promoter element around -30 of transcription start
Rht3	TATA-box	ATATAA	1113	6	+	Brassica oleracea	core promoter element around -30 of transcription start
Rht3	TATA-box	TATA	1114	4	-	Arabidopsis thaliana	core promoter element around -30 of transcription start
Rht3	TATA-box	TACAAAA	1281	7	-	Oryza sativa	core promoter element around -30 of transcription start
Rht3	TATA-box	TATACA	1466	6	-	Helianthus annuus	core promoter element around -30 of transcription start
Rht3	TATA-box	TATA	1468	4	-	Arabidopsis thaliana	core promoter element around -30 of transcription start
Rht3	TATA-box	TATAA	1518	5	-	Arabidopsis thaliana	core promoter element around -30 of transcription start
Rht3	TATA-box	TATA	1519	4	-	Arabidopsis thaliana	core promoter element around -30 of transcription start
Rht3	ABRE	TACGTGTC	1470	8	+	Oryza sativa	cis-acting element involved in the abscisic acid responsiveness
Rht3	ABRE	ACGTG	1471	5	+	Arabidopsis thaliana	cis-acting element involved in the abscisic acid responsiveness
Rht3	ABRE	CACGTG	1477	6	-	Arabidopsis thaliana	cis-acting element involved in the abscisic acid responsiveness
Rht3	ABRE	ACGTG	1478	5	+	Arabidopsis thaliana	cis-acting element involved in the abscisic acid responsiveness
Rht3	ABRE	GCCGCGTGGC	1627	9	-	Oryza sativa	cis-acting element involved in the abscisic acid responsiveness
Rht3	MBS	CAACTG	559	6	+	Arabidopsis thaliana	MYB binding site involved in drought-inducibility
Rht3	DRE core	GCCGAC	726	6	+	Arabidopsis thaliana
Rht3	STRE	AGGGG	255	5	-	Arabidopsis thaliana
Rht3	STRE	AGGGG	1365	5	-	Arabidopsis thaliana
Rht3	STRE	AGGGG	1890	5	-	Arabidopsis thaliana
Rht3	Unnamed__1	CGTGG	315	5	+	Zea mays
Rht3	Unnamed__1	CGTGG	356	5	-	Zea mays
Rht3	Unnamed__1	CGTGG	367	5	+	Zea mays
Rht3	Unnamed__1	CGTGG	507	5	+	Zea mays
Rht3	Unnamed__1	CGTGG	513	5	-	Zea mays
Rht3	Unnamed__1	CGTGG	553	5	-	Zea mays
Rht3	Unnamed__1	CGTGG	1192	5	-	Zea mays
Rht3	Unnamed__8	TCCACGTAGA	355	9	+	Zea mays
Rht3	ABRE3a	TACGTG	1470	6	+	Zea mays
Rht3		motif_sequence	2	4	-	organism	short_function
Rht3		motif_sequence	206	4	-	organism	short_function
Rht3		motif_sequence	216	4	-	organism	short_function
Rht3		motif_sequence	280	4	+	organism	short_function
Rht3		motif_sequence	401	4	-	organism	short_function
Rht3		motif_sequence	752	4	-	organism	short_function
Rht3		motif_sequence	772	4	+	organism	short_function
Rht3		motif_sequence	801	4	-	organism	short_function
Rht3		motif_sequence	965	4	-	organism	short_function
Rht3		motif_sequence	1206	4	+	organism	short_function
Rht3		motif_sequence	1251	4	+	organism	short_function
Rht3		motif_sequence	1319	4	-	organism	short_function
Rht3		motif_sequence	1371	4	+	organism	short_function
Rht3		motif_sequence	1410	4	-	organism	short_function
Rht3		motif_sequence	1647	4	-	organism	short_function
Rht3		motif_sequence	1653	4	-	organism	short_function
Rht3		motif_sequence	1659	4	-	organism	short_function
Rht3		motif_sequence	1678	4	-	organism	short_function
Rht3		motif_sequence	1820	4	+	organism	short_function
Rht3		motif_sequence	1864	4	+	organism	short_function
Rht3		motif_sequence	1948	4	+	organism	short_function
Rht3		motif_sequence	1957	4	+	organism	short_function
Rht3	GARE-motif	TCTGTTG	270	7	+	Brassica oleracea	gibberellin-responsive element
Rht3	GARE-motif	TCTGTTG	1087	7	-	Brassica oleracea	gibberellin-responsive element
Rht3	ACE	GACACGTATG	1468	9	-	Petroselinum crispum	cis-acting element involved in light responsiveness
Rht3	AAGAA-motif	GAAAGAA	535	7	+	Avena sativa
Rht3	AuxRR-core	GGTCCAT	29	7	+	Nicotiana tabacum	cis-acting regulatory element involved in auxin responsiveness
Rht3	LAMP-element	CTTTATCA	1779	8	-	Pisum sativum	part of a light responsive element
Rht3	TCCC-motif	TCTCCCT	1651	7	-	Spinacia oleracea	part of a light responsive element
Rht3	TCCC-motif	TCTCCCT	1657	7	-	Spinacia oleracea	part of a light responsive element
Rht3	Myb-binding site	CAACAG	271	6	-	Nicotiana tabacum
Rht3	Myb-binding site	CAACAG	1087	6	+	Nicotiana tabacum
Rht3	Myb	CAACTG	559	6	+	Arabidopsis thaliana
Rht3	Myb	TAACTG	1754	6	+	Arabidopsis thaliana
Rht3	Box 4	ATTAAT	903	6	+	Petroselinum crispum	part of a conserved DNA module involved in light responsiveness
Rht3	AT~TATA-box	TATATA	40	6	+	Arabidopsis thaliana
Rht3	AT~TATA-box	TATATA	42	6	+	Arabidopsis thaliana
Rht3	AT~TATA-box	TATATA	815	6	+	Arabidopsis thaliana
Rht3	AT~TATA-box	TATATA	849	6	+	Arabidopsis thaliana
Rht3	AT~TATA-box	TATATA	1112	6	-	Arabidopsis thaliana
Rht3	TCA-element	TCAGAAGAGG	1341	9	-	Brassica oleracea	cis-acting element involved in salicylic acid responsiveness
Rht3	MYC	CATGTG	402	6	-	Arabidopsis thaliana
Rht3	MYC	CATTTG	745	6	-	Arabidopsis thaliana
Rht3	MYC	CATGTG	951	6	+	Arabidopsis thaliana
Rht3	MYC	CATTTG	1018	6	+	Arabidopsis thaliana
Rht3	MYC	CATGTG	1070	6	+	Arabidopsis thaliana
Rht3	CAAT-box	CAAAT	25	5	-	Pisum sativum	common cis-acting element in promoter and enhancer regions
Rht3	CAAT-box	CAAT	34	4	-	Nicotiana glutinosa
Rht3	CAAT-box	CAAT	242	4	+	Nicotiana glutinosa
Rht3	CAAT-box	CCAAT	672	5	+	Arabidopsis thaliana	common cis-acting element in promoter and enhancer regions
Rht3	CAAT-box	CAAT	673	4	+	Nicotiana glutinosa
Rht3	CAAT-box	CAAAT	745	5	+	Pisum sativum	common cis-acting element in promoter and enhancer regions
Rht3	CAAT-box	CAAT	811	4	+	Nicotiana glutinosa
Rht3	CAAT-box	CAAT	860	4	-	Nicotiana glutinosa
Rht3	CAAT-box	CAAAT	1007	5	+	Pisum sativum	common cis-acting element in promoter and enhancer regions
Rht3	CAAT-box	CAAAT	1019	5	-	Pisum sativum	common cis-acting element in promoter and enhancer regions
Rht3	CAAT-box	CAAT	1054	4	-	Nicotiana glutinosa
Rht3	CAAT-box	CAAT	1060	4	+	Nicotiana glutinosa
Rht3	CAAT-box	CCAAT	1093	5	-	Arabidopsis thaliana	common cis-acting element in promoter and enhancer regions
Rht3	CAAT-box	CAAT	1130	4	+	Nicotiana glutinosa
Rht3	CAAT-box	CAAT	1287	4	-	Nicotiana glutinosa
Rht3	CAAT-box	CAAT	1310	4	-	Nicotiana glutinosa
Rht3	CAAT-box	CAAT	1323	4	-	Nicotiana glutinosa
Rht3	CAAT-box	CCAAT	1402	5	+	Arabidopsis thaliana	common cis-acting element in promoter and enhancer regions
Rht3	CAAT-box	CAAT	1403	4	+	Nicotiana glutinosa
Rht3	CAAT-box	CAAT	1549	4	+	Nicotiana glutinosa
Rht3	CAAT-box	CAAAT	1716	5	-	Pisum sativum	common cis-acting element in promoter and enhancer regions
Rht3	CAAT-box	CAAAT	1749	5	-	Pisum sativum	common cis-acting element in promoter and enhancer regions
Rht3	TGACG-motif	TGACG	767	5	+	Hordeum vulgare	cis-acting regulatory element involved in the MeJA-responsiveness
Rht3	TGACG-motif	TGACG	1671	5	+	Hordeum vulgare	cis-acting regulatory element involved in the MeJA-responsiveness
Rht3	Unnamed__10	TCCACGTAGA	355	9	+	Zea mays
Rht3	Unnamed__4	CTCC	58	4	+	Petroselinum hortense
Rht3	Unnamed__4	CTCC	66	4	-	Petroselinum hortense
Rht3	Unnamed__4	CTCC	258	4	+	Petroselinum hortense
Rht3	Unnamed__4	CTCC	415	4	+	Petroselinum hortense
Rht3	Unnamed__4	CTCC	661	4	-	Petroselinum hortense
Rht3	Unnamed__4	CTCC	696	4	+	Petroselinum hortense
Rht3	Unnamed__4	CTCC	798	4	-	Petroselinum hortense
Rht3	Unnamed__4	CTCC	890	4	-	Petroselinum hortense
Rht3	Unnamed__4	CTCC	1004	4	+	Petroselinum hortense
Rht3	Unnamed__4	CTCC	1044	4	+	Petroselinum hortense
Rht3	Unnamed__4	CTCC	1084	4	+	Petroselinum hortense
Rht3	Unnamed__4	CTCC	1152	4	+	Petroselinum hortense
Rht3	Unnamed__4	CTCC	1184	4	-	Petroselinum hortense
Rht3	Unnamed__4	CTCC	1400	4	+	Petroselinum hortense
Rht3	Unnamed__4	CTCC	1622	4	-	Petroselinum hortense
Rht3	Unnamed__4	CTCC	1647	4	-	Petroselinum hortense
Rht3	Unnamed__4	CTCC	1653	4	-	Petroselinum hortense
Rht3	Unnamed__4	CTCC	1659	4	-	Petroselinum hortense
Rht3	Unnamed__4	CTCC	1665	4	-	Petroselinum hortense
Rht3	Unnamed__4	CTCC	1893	4	+	Petroselinum hortense
Rht3	Unnamed__4	CTCC	1937	4	+	Petroselinum hortense
Rht3	Unnamed__4	CTCC	1959	4	+	Petroselinum hortense
Rht3	Unnamed__4	CTCC	1962	4	+	Petroselinum hortense
Rht3	Unnamed__4	CTCC	1966	4	+	Petroselinum hortense
Rht3	Unnamed__4	CTCC	1989	4	+	Petroselinum hortense
Rht3	Unnamed__4	CTCC	1992	4	+	Petroselinum hortense
Rht3	Unnamed__4	CTCC	1995	4	+	Petroselinum hortense
Rht3	GC-motif	CCCCCG	326	6	-	Zea mays	enhancer-like element involved in anoxic specific inducibility
Rht3	as-1	TGACG	767	5	+	Arabidopsis thaliana
Rht3	as-1	TGACG	1671	5	+	Arabidopsis thaliana
Rht3	MYB	CAACAG	271	6	-	Arabidopsis thaliana
Rht3	MYB	CAACAG	1087	6	+	Arabidopsis thaliana
Rht3	MYB	CAACCA	1512	6	-	Arabidopsis thaliana
Rht3	MYB	CAACCA	1976	6	+	Arabidopsis thaliana
Rht3	TCT-motif	TCTTAC	1037	6	-	Arabidopsis thaliana	part of a light responsive element
Rht3	TCT-motif	TCTTAC	1384	6	+	Arabidopsis thaliana	part of a light responsive element
Rht3	P-box	CCTTTTG	61	7	-	Oryza sativa	gibberellin-responsive element
Rht3	CCGTCC-box	CCGTCC	502	6	+	Petroselinum hortense
Rht3	CCGTCC-box	CCGTCC	1802	6	+	Petroselinum hortense
Rht3	G-Box	CACGTG	1477	6	-	Pisum sativum	cis-acting regulatory element involved in light responsiveness
Rht3	CCGTCC motif	CCGTCC	502	6	+	Nicotiana tabacum
Rht3	CCGTCC motif	CCGTCC	1802	6	+	Nicotiana tabacum
Rht3	A-box	CCGTCC	502	6	+	Petroselinum crispum	cis-acting regulatory element
Rht3	A-box	CCGTCC	1802	6	+	Petroselinum crispum	cis-acting regulatory element
Rht3	G-box	CACGAC	134	6	+	Zea mays	cis-acting regulatory element involved in light responsiveness
Rht3	G-box	CACGAC	1377	6	-	Zea mays	cis-acting regulatory element involved in light responsiveness
Rht3	G-box	TACGTG	1470	6	+	Arabidopsis thaliana	cis-acting regulatory element involved in light responsiveness
Rht3	G-box	CACGTG	1477	6	-	Arabidopsis thaliana	cis-acting regulatory element involved in light responsiveness
Rht3	ABRE4	CACGTA	1470	6	-	Zea mays
Rht3	Sp1	GGGCGG	168	6	+	Oryza sativa	light responsive element
Rht3	Sp1	GGGCGG	304	6	+	Oryza sativa	light responsive element
Rht3	Sp1	GGGCGG	489	6	-	Oryza sativa	light responsive element
Rht3	Sp1	GGGCGG	1419	6	-	Oryza sativa	light responsive element
Rht3	Sp1	GGGCGG	1843	6	-	Oryza sativa	light responsive element
Rht3	Sp1	GGGCGG	1871	6	-	Oryza sativa	light responsive element
Rht3	AT~ABRE	TACGTGTC	1470	8	+	Arabidopsis thaliana
Rht3	CGTCA-motif	CGTCA	767	5	-	Hordeum vulgare	cis-acting regulatory element involved in the MeJA-responsiveness
Rht3	CGTCA-motif	CGTCA	1671	5	-	Hordeum vulgare	cis-acting regulatory element involved in the MeJA-responsiveness
Rht3	Unnamed__14	TCCACGTAGA	355	9	+	Zea mays
Rht3	WRE3	CCACCT	1396	6	+	Pisum sativum
Rht3	TGA-element	AACGAC	1564	6	+	Brassica oleracea	auxin-responsive element
Rht4	MYB	CAACAG	655	6	+	Arabidopsis thaliana
Rht4	MYB	CAACAG	847	6	+	Arabidopsis thaliana
Rht4	MYB	TAACCA	1156	6	-	Arabidopsis thaliana
Rht4	MYB	CAACAG	1725	6	-	Arabidopsis thaliana
Rht4	GC-motif	CCCCCG	1458	6	-	Zea mays	enhancer-like element involved in anoxic specific inducibility
Rht4	as-1	TGACG	1322	5	+	Arabidopsis thaliana
Rht4	Unnamed__4	CTCC	135	4	-	Petroselinum hortense
Rht4	Unnamed__4	CTCC	259	4	+	Petroselinum hortense
Rht4	Unnamed__4	CTCC	343	4	+	Petroselinum hortense
Rht4	Unnamed__4	CTCC	374	4	+	Petroselinum hortense
Rht4	Unnamed__4	CTCC	414	4	+	Petroselinum hortense
Rht4	Unnamed__4	CTCC	432	4	+	Petroselinum hortense
Rht4	Unnamed__4	CTCC	527	4	+	Petroselinum hortense
Rht4	Unnamed__4	CTCC	595	4	+	Petroselinum hortense
Rht4	Unnamed__4	CTCC	623	4	+	Petroselinum hortense
Rht4	Unnamed__4	CTCC	630	4	+	Petroselinum hortense
Rht4	Unnamed__4	CTCC	669	4	-	Petroselinum hortense
Rht4	Unnamed__4	CTCC	694	4	+	Petroselinum hortense
Rht4	Unnamed__4	CTCC	732	4	+	Petroselinum hortense
Rht4	Unnamed__4	CTCC	747	4	+	Petroselinum hortense
Rht4	Unnamed__4	CTCC	765	4	+	Petroselinum hortense
Rht4	Unnamed__4	CTCC	919	4	+	Petroselinum hortense
Rht4	Unnamed__4	CTCC	930	4	+	Petroselinum hortense
Rht4	Unnamed__4	CTCC	963	4	+	Petroselinum hortense
Rht4	Unnamed__4	CTCC	1074	4	+	Petroselinum hortense
Rht4	Unnamed__4	CTCC	1110	4	-	Petroselinum hortense
Rht4	Unnamed__4	CTCC	1168	4	+	Petroselinum hortense
Rht4	Unnamed__4	CTCC	1233	4	+	Petroselinum hortense
Rht4	Unnamed__4	CTCC	1390	4	+	Petroselinum hortense
Rht4	Unnamed__4	CTCC	1614	4	+	Petroselinum hortense
Rht4	Unnamed__4	CTCC	1631	4	+	Petroselinum hortense
Rht4	Unnamed__4	CTCC	1693	4	-	Petroselinum hortense
Rht4	Unnamed__4	CTCC	1796	4	+	Petroselinum hortense
Rht4	Unnamed__4	CTCC	1858	4	+	Petroselinum hortense
Rht4	Unnamed__4	CTCC	1917	4	+	Petroselinum hortense
Rht4	Unnamed__10	TCCACGTAGA	1837	9	-	Zea mays
Rht4	TGACG-motif	TGACG	1322	5	+	Hordeum vulgare	cis-acting regulatory element involved in the MeJA-responsiveness
Rht4	CAAT-box	CAAAT	66	5	+	Pisum sativum	common cis-acting element in promoter and enhancer regions
Rht4	CAAT-box	CAAT	205	4	-	Nicotiana glutinosa
Rht4	CAAT-box	CCAAT	226	5	+	Arabidopsis thaliana	common cis-acting element in promoter and enhancer regions
Rht4	CAAT-box	CAAT	227	4	+	Nicotiana glutinosa
Rht4	CAAT-box	CAAAT	235	5	+	Pisum sativum	common cis-acting element in promoter and enhancer regions
Rht4	CAAT-box	CAAAT	485	5	-	Pisum sativum	common cis-acting element in promoter and enhancer regions
Rht4	CAAT-box	CAAT	698	4	-	Nicotiana glutinosa
Rht4	CAAT-box	CAAT	946	4	+	Nicotiana glutinosa
Rht4	CAAT-box	CAAAT	954	5	+	Pisum sativum	common cis-acting element in promoter and enhancer regions
Rht4	CAAT-box	CCAAT	1055	5	+	Arabidopsis thaliana	common cis-acting element in promoter and enhancer regions
Rht4	CAAT-box	CAAT	1056	4	+	Nicotiana glutinosa
Rht4	CAAT-box	CAAT	1205	4	+	Nicotiana glutinosa
Rht4	CAAT-box	CAAT	1214	4	-	Nicotiana glutinosa
Rht4	CAAT-box	CAAT	1221	4	+	Nicotiana glutinosa
Rht4	CAAT-box	CAAT	1248	4	+	Nicotiana glutinosa
Rht4	CAAT-box	CAAAT	1366	5	-	Pisum sativum	common cis-acting element in promoter and enhancer regions
Rht4	CAAT-box	CCAAT	1432	5	+	Arabidopsis thaliana	common cis-acting element in promoter and enhancer regions
Rht4	CAAT-box	CAAT	1433	4	+	Nicotiana glutinosa
Rht4	CAAT-box	CAAT	1590	4	+	Nicotiana glutinosa
Rht4	CAAT-box	CAAT	1606	4	-	Nicotiana glutinosa
Rht4	CAAT-box	CCAAT	1633	5	+	Arabidopsis thaliana	common cis-acting element in promoter and enhancer regions
Rht4	CAAT-box	CAAT	1634	4	+	Nicotiana glutinosa
Rht4	CAAT-box	CCAAT	1714	5	-	Arabidopsis thaliana	common cis-acting element in promoter and enhancer regions
Rht4	CAAT-box	CAAAT	1826	5	-	Pisum sativum	common cis-acting element in promoter and enhancer regions
Rht4	CAAT-box	CAAT	1975	4	-	Nicotiana glutinosa
Rht4	ATC-motif	AGTAATCT	1790	8	-	Spinacia oleracea	part of a conserved DNA module involved in light responsiveness
Rht4	W box	TTGACC	171	6	-	Arabidopsis thaliana
Rht4	W box	TTGACC	817	6	+	Arabidopsis thaliana
Rht4	MYC	CATTTG	235	6	-	Arabidopsis thaliana
Rht4	MYC	CATGTG	381	6	-	Arabidopsis thaliana
Rht4	MYC	CATGTG	1755	6	+	Arabidopsis thaliana
Rht4	TGA-element	AACGAC	1079	6	+	Brassica oleracea	auxin-responsive element
Rht4	I-box	gGATAAGGTG	544	9	-	Zea mays	part of a light responsive element
Rht4	Myc	TCTCTTA	833	7	+	Arabidopsis thaliana
Rht4	Unnamed__14	TCCACGTAGA	1837	9	-	Zea mays
Rht4	CGTCA-motif	CGTCA	1322	5	-	Hordeum vulgare	cis-acting regulatory element involved in the MeJA-responsiveness
Rht4	ABRE4	CACGTA	2	6	-	Zea mays
Rht4	ABRE4	CACGTA	1800	6	-	Zea mays
Rht4	ABRE4	CACGTA	1839	6	-	Zea mays
Rht4	Sp1	GGGCGG	1455	6	+	Oryza sativa	light responsive element
Rht4	G-Box	CACGTT	1196	6	-	Pisum sativum	cis-acting regulatory element involved in light responsiveness
Rht4	G-Box	CACGTT	1488	6	-	Pisum sativum	cis-acting regulatory element involved in light responsiveness
Rht4	G-Box	CACGTG	1819	6	-	Pisum sativum	cis-acting regulatory element involved in light responsiveness
Rht4	CCGTCC motif	CCGTCC	78	6	-	Nicotiana tabacum
Rht4	CCGTCC motif	CCGTCC	842	6	+	Nicotiana tabacum
Rht4	CCGTCC motif	CCGTCC	1935	6	+	Nicotiana tabacum
Rht4	A-box	CCGTCC	78	6	-	Petroselinum crispum	cis-acting regulatory element
Rht4	A-box	CCGTCC	842	6	+	Petroselinum crispum	cis-acting regulatory element
Rht4	A-box	CCGTCC	1935	6	+	Petroselinum crispum	cis-acting regulatory element
Rht4	G-box	TACGTG	2	6	+	Arabidopsis thaliana	cis-acting regulatory element involved in light responsiveness
Rht4	G-box	CACGTC	1026	6	+	Zea mays	cis-acting regulatory element involved in light responsiveness
Rht4	G-box	CACGTC	1338	6	+	Zea mays	cis-acting regulatory element involved in light responsiveness
Rht4	G-box	CACGTC	1673	6	-	Zea mays	cis-acting regulatory element involved in light responsiveness
Rht4	G-box	TACGTG	1800	6	+	Arabidopsis thaliana	cis-acting regulatory element involved in light responsiveness
Rht4	G-box	CACGTG	1819	6	-	Arabidopsis thaliana	cis-acting regulatory element involved in light responsiveness
Rht4	G-box	TACGTG	1839	6	+	Arabidopsis thaliana	cis-acting regulatory element involved in light responsiveness
Rht4	P-box	CCTTTTG	1375	7	-	Oryza sativa	gibberellin-responsive element
Rht4	CCGTCC-box	CCGTCC	78	6	-	Petroselinum hortense
Rht4	CCGTCC-box	CCGTCC	842	6	+	Petroselinum hortense
Rht4	CCGTCC-box	CCGTCC	1935	6	+	Petroselinum hortense
Rht4	Unnamed__16	GCTGCCCGTC	1334	9	+	Zea mays
Rht4	MYB-like sequence	TAACCA	1156	6	-	Arabidopsis thaliana
Rht4	Unnamed__8	TCCACGTAGA	1837	9	-	Zea mays
Rht4	O2-site	GATGATGTGG	543	9	-	Zea mays	cis-acting regulatory element involved in zein metabolism regulation
Rht4	STRE	AGGGG	592	5	-	Arabidopsis thaliana
Rht4	STRE	AGGGG	1451	5	+	Arabidopsis thaliana
Rht4	STRE	AGGGG	1884	5	-	Arabidopsis thaliana
Rht4	Unnamed__1	CGTGG	4	5	+	Zea mays
Rht4	Unnamed__1	CGTGG	751	5	+	Zea mays
Rht4	Unnamed__1	CGTGG	874	5	-	Zea mays
Rht4	Unnamed__1	CGTGG	1025	5	-	Zea mays
Rht4	Unnamed__1	CGTGG	1239	5	-	Zea mays
Rht4	Unnamed__1	CGTGG	1400	5	-	Zea mays
Rht4	Unnamed__1	CGTGG	1821	5	+	Zea mays
Rht4	Unnamed__1	CGTGG	1945	5	-	Zea mays
Rht4	TATA-box	TATACA	1560	6	-	Helianthus annuus	core promoter element around -30 of transcription start
Rht4	TATA-box	TATA	1562	4	-	Arabidopsis thaliana	core promoter element around -30 of transcription start
Rht4	TATA-box	TAAAGATT	1811	8	-	Arabidopsis thaliana	core promoter element around -30 of transcription start
Rht4	TATA-box	TATATA	1888	6	-	Arabidopsis thaliana	core promoter element around -30 of transcription start
Rht4	TATA-box	ATATAA	1889	6	+	Brassica oleracea	core promoter element around -30 of transcription start
Rht4	TATA-box	TATA	1890	4	-	Arabidopsis thaliana	core promoter element around -30 of transcription start
Rht4	ARE	AAACCA	194	6	-	Zea mays	cis-acting regulatory element essential for the anaerobic induction
Rht4	ARE	AAACCA	303	6	-	Zea mays	cis-acting regulatory element essential for the anaerobic induction
Rht4	ARE	AAACCA	385	6	-	Zea mays	cis-acting regulatory element essential for the anaerobic induction
Rht4	ABRE	ACGTG	3	5	+	Arabidopsis thaliana	cis-acting element involved in the abscisic acid responsiveness
Rht4	ABRE	GCCGCGTGGC	873	9	-	Oryza sativa	cis-acting element involved in the abscisic acid responsiveness
Rht4	ABRE	ACGTG	1026	5	-	Arabidopsis thaliana	cis-acting element involved in the abscisic acid responsiveness
Rht4	ABRE	ACGTG	1197	5	+	Arabidopsis thaliana	cis-acting element involved in the abscisic acid responsiveness
Rht4	ABRE	ACGTG	1338	5	-	Arabidopsis thaliana	cis-acting element involved in the abscisic acid responsiveness
Rht4	ABRE	ACGTG	1489	5	+	Arabidopsis thaliana	cis-acting element involved in the abscisic acid responsiveness
Rht4	ABRE	ACGTG	1674	5	+	Arabidopsis thaliana	cis-acting element involved in the abscisic acid responsiveness
Rht4	ABRE	ACGTG	1801	5	+	Arabidopsis thaliana	cis-acting element involved in the abscisic acid responsiveness
Rht4	ABRE	CACGTG	1819	6	-	Arabidopsis thaliana	cis-acting element involved in the abscisic acid responsiveness
Rht4	ABRE	ACGTG	1820	5	+	Arabidopsis thaliana	cis-acting element involved in the abscisic acid responsiveness
Rht4	ABRE	ACGTG	1840	5	+	Arabidopsis thaliana	cis-acting element involved in the abscisic acid responsiveness
Rht4	LTR	CCGAAA	397	6	-	Hordeum vulgare	cis-acting element involved in low-temperature responsiveness
Rht4	Unnamed__12	TCCACGTAGA	1837	9	-	Zea mays
Rht4	MYB recognition site	CCGTTG	130	6	-	Arabidopsis thaliana
Rht4	RY-element	CATGCATG	864	8	+	Helianthus annuus	cis-acting regulatory element involved in seed-specific regulation
Rht4	Box 4	ATTAAT	1710	6	-	Petroselinum crispum	part of a conserved DNA module involved in light responsiveness
Rht4	Myb	TAACTG	1134	6	+	Arabidopsis thaliana
Rht4	AT~TATA-box	TATATA	1888	6	-	Arabidopsis thaliana
Rht4	CCAAT-box	CAACGG	130	6	+	Hordeum vulgare	MYBHv1 binding site
Rht4	Myb-binding site	CAACAG	655	6	+	Nicotiana tabacum
Rht4	Myb-binding site	CAACAG	847	6	+	Nicotiana tabacum
Rht4	Myb-binding site	CAACAG	1725	6	-	Nicotiana tabacum
Rht4	TCCC-motif	TCTCCCT	413	7	+	Spinacia oleracea	part of a light responsive element
Rht4	AuxRR-core	GGTCCAT	1734	7	+	Nicotiana tabacum	cis-acting regulatory element involved in auxin responsiveness
Rht4	4cl-CMA2b	TCTCACCAACCCCA	762	13	+	Petroselinum crispum	light responsive element
Rht4		motif_sequence	380	4	-	organism	short_function
Rht4		motif_sequence	412	4	+	organism	short_function
Rht4		motif_sequence	470	4	-	organism	short_function
Rht4		motif_sequence	525	4	+	organism	short_function
Rht4		motif_sequence	640	4	+	organism	short_function
Rht4		motif_sequence	711	4	+	organism	short_function
Rht4		motif_sequence	745	4	+	organism	short_function
Rht4		motif_sequence	763	4	+	organism	short_function
Rht4		motif_sequence	828	4	-	organism	short_function
Rht4		motif_sequence	859	4	+	organism	short_function
Rht4		motif_sequence	1274	4	-	organism	short_function
Rht4		motif_sequence	1388	4	+	organism	short_function
Rht4		motif_sequence	1629	4	+	organism	short_function
Rht4		motif_sequence	1786	4	-	organism	short_function
Rht4		motif_sequence	1836	4	+	organism	short_function
Rht4	ABRE3a	TACGTG	2	6	+	Zea mays
Rht4	ABRE3a	TACGTG	1800	6	+	Zea mays
Rht4	ABRE3a	TACGTG	1839	6	+	Zea mays
