# Supplementary material for: Molecular characteristics and regulatory effects of dwarfing Rht genes in Triticum aestivum L
Source: BMC Plant Biol. 2025 Nov 10;25:1529. doi: 10.1186/s12870-025-07556-w (PMC12599085; doi:10.1186/s12870-025-07556-w)
Supplement: Supplementary file 5 — Supplementary Material 5. [file 12870_2025_7556_MOESM5_ESM.xlsx]

## Sheet: Sheet1
Table S6 The GO enrichment analysis of Rht genes.
Pathway	GeneRatio	Qvalue	Count	Class
Gibberellin mediated signaling pathway	0.0555556	5.07752E-05	2	BP
Cellular response to gibberellin stimulus	0.0555556	5.07752E-05	2	BP
Gibberellic acid mediated signaling pathway	0.0571429	5.07752E-05	2	BP
Response to gibberellin	0.0377358	8.32429E-05	2	BP
Cellular response to lipid	0.00760456	0.00165204	2	BP
Cellular response to oxygen-containing compound	0.00630915	0.00199736	2	BP
Cellular response to hormone stimulus	0.00399202	0.00298821	2	BP
Response to lipid	0.00434783	0.00298821	2	BP
Cellular response to endogenous stimulus	0.00398406	0.00298821	2	BP
Hormone-mediated signaling pathway	0.00408998	0.00298821	2	BP
Cellular response to organic substance	0.00365631	0.00322055	2	BP
Cellular response to chemical stimulus	0.00269179	0.00540982	2	BP
Response to oxygen-containing compound	0.00228571	0.00689305	2	BP
Response to endogenous stimulus	0.00182815	0.0092648	2	BP
Response to hormone	0.00182983	0.0092648	2	BP
Response to organic substance	0.00161943	0.0110121	2	BP
Signaling	0.0013986	0.0130299	2	BP
Signal transduction	0.00141044	0.0130299	2	BP
Pectin catabolic process	0.0111111	0.0175671	1	BP
Response to chemical	0.00110865	0.0184071	2	BP
Galacturonan metabolic process	0.00746269	0.0206768	1	BP
Cell wall modification	0.00813008	0.0206768	1	BP
Pectin metabolic process	0.00746269	0.0206768	1	BP
Cell communication	0.00101626	0.0206768	2	BP
Cellular response to stimulus	0.000818331	0.0263925	2	BP
Polysaccharide catabolic process	0.00452489	0.0313892	1	BP
Carbohydrate catabolic process	0.00226757	0.0598869	1	BP
Regulation of biosynthetic process	0.000430663	0.059981	2	BP
Regulation of macromolecule biosynthetic process	0.00043573	0.059981	2	BP
Regulation of nucleobase-containing compound metabolic process	0.000447728	0.059981	2	BP
Cell wall	0.00195312	0.0770752	1	CC
External encapsulating structure	0.00189753	0.0770752	1	CC
Extracellular region	0.00049975	0.149054	1	CC
Cell periphery	0.000465549	0.149054	1	CC
Transcription coregulator activity	0.0097561	0.00150722	2	MF
Sequence-specific DNA binding	0.00180505	0.0213718	2	MF
Aspartyl esterase activity	0.0126582	0.0293086	1	MF
DNA-binding transcription factor activity	0.000928074	0.0307582	2	MF
Pectinesterase activity	0.00840336	0.0307582	1	MF
Transcription regulator activity	0.000848896	0.0307582	2	MF
Carboxylic ester hydrolase activity	0.00319489	0.049389	1	MF
Transition metal ion binding	0.000451467	0.0754775	2	MF
Monooxygenase activity	0.00084674	0.140918	1	MF
Iron ion binding	0.000543183	0.172596	1	MF
Zinc ion binding	0.000505306	0.172596	1	MF
Oxidoreductase activity, acting on paired donors, with incorporation or reduction of molecular oxygen	0.000530504	0.172596	1	MF
Hydrolase activity, acting on ester bonds	0.000398883	0.176498	1	MF
Heme binding	0.000400802	0.176498	1	MF
Tetrapyrrole binding	0.000387747	0.176498	1	MF
