# Supplementary material for: Molecular characteristics and regulatory effects of dwarfing Rht genes in Triticum aestivum L
Source: BMC Plant Biol. 2025 Nov 10;25:1529. doi: 10.1186/s12870-025-07556-w (PMC12599085; doi:10.1186/s12870-025-07556-w)
Supplement: Supplementary file 7 — Supplementary Material 7. [file 12870_2025_7556_MOESM7_ESM.xlsx]

## Sheet: Replication events
Table S5-1 Replication events of Rht genes between wheat and Brachypodium distachyon, Hordeum vulgare, and maize
Rht genes	Gene name
	Triticum aestivum L.	Brachypodium distachyon L.	Hordeum vulgare L.	Zea mays L.
Rht1	TraesCS4B02G043100	KQK13578	None	Zm00001eb054480
				Zm00001eb216610
Rht2	TraesCS4D02G040400	KQK13578	None	Zm00001eb054480
				Zm00001eb216610
Rht3	None	None	None	None
Rht4	TraesCS2B02G570900	None	None	None
Rht5	TraesCS3B02G025600	None	None	None
Rht8	TraesCSU02G024900	None	None	None
Rht12	TraesCS5A02G543100	KQK24168	None	None
Rht24	TraesCS6A02G221900	KQJ83649	MOREX.r3.2HG0182470	Zm00001eb077080
		KQK00433	MOREX.r3.6HG0596820	Zm00001eb247830
Rht25	TraesCS6A02G156600	KQJ93562	MOREX.r3.7HG0738060	Zm00001eb233230
			MOREX.r3.6HG0571240
Rht26	TraesCS3D02G404000	KQK10881	MOREX.r3.3HG0307540	Zm00001eb145790

## Sheet: Collinearity indices
Table S5-2 Collinearity indices of the Rht gene in wheat and among wheat, Brachypodium distachyon, barley, and maize
Collinearity Index of the Rht Gene Between Wheat and Brachypodium distachyon
Block ID	Triticum aestivum L.	Brachypodium distachyon L.	Anchor Genes（No.）	Block size（bp）	KA/KS
Alignment 191	Rht1	KQK13578	59	7821355	0.112428
Alignment 221	Rht2	KQK13578	52	7127212	0.116621
Alignment 250	Rht12	KQK24168	40	11860467	0.212748
Alignment 1150	Rht24	KQJ83649	72	30159042	0.310143
Alignment 1769		KQK00433	15	13189723	0.229122
Alignment 1149	Rht25	KQJ93562	77	29794599	0.23417
Alignment 834	Rht26	KQK10881	108	20489749	0.316074
Collinearity Index of the Rht Gene Between Wheat and Barley
Block ID	Triticum aestivum L.	Hordeum vulgare L.	Anchor Genes（No.）	Block size（bp）	KA/KS
Alignment 411	Rht24	MOREX.r3.2HG0182470	31	30159044	0.323261
Alignment 1137		MOREX.r3.6HG0596820	80	30210574	0.188475
Alignment 1343	Rht25	MOREX.r3.7HG0738060	35	26402353	1.95186
Alignment 1121		MOREX.r3.6HG0571240	341	90850910	0.410316
Alignment 591	Rht26	MOREX.r3.3HG0307540	651	115343390	0.410316
Collinearity Index of the Rht Gene Between Wheat and maize
Block ID	Triticum aestivum L.	Zea mays L.	Anchor Genes（No.）	Block size（bp）	KA/KS
Alignment 1239	Rht1	Zm00001eb054480	165	43478125	0.679415
Alignment 1313		Zm00001eb216610	151	53717492	0.573643
Alignment 1345	Rht2	Zm00001eb054480	72	9416168	0.662945
Alignment 1416		Zm00001eb216610	161	38033013	0.580529
Alignment 1889	Rht24	Zm00001eb077080	25	30169875	0.383197
Alignment 1946		Zm00001eb247830	52	30169875	0.33172
Alignment 1944	Rht25	Zm00001eb233230	60	29800095	0.373728
Alignment 1007	Rht26	Zm00001eb145790	83	19888279	0.383264
Collinearity Index of the Rht Gene in Wheat
Block ID	Triticum aestivum L.	Triticum aestivum L.	Anchor Genes（No.）	Block size（bp）	KA/KS
Alignment 1232	Rht1	Rht2	774	149709017	0.0783667
Alignment 1054	TraesCS4A02G271000.1	Rht1	531	75579581	0.052228
Alignment 1097	TraesCS4A02G271000.1	Rht2	555	75737061	0.06283
Alignment 814	TraesCS3A02G021900.1	Rht5	7	1453130	0.171139
Alignment 1260	TraesCS4B02G376100.1	Rht12	66	13709498	0.356448
Alignment 439	TraesCS2A02G379000.1	Rht24	1253	177933084	0.347313
Alignment 674	TraesCS2B02G396000.1	Rht24	15	13136503	0.33958
Alignment 725	TraesCS2D02G375300.1	Rht24	17	9301756	0.320595
Alignment 1620	Rht24	TraesCS6B02G259200.1	70	28406371	0.139906
Alignment 1667	Rht24	TraesCS6D02G213100.1	83	30216877	0.232177
Note: KA/KS less than 1 indicates purifying selection/negative selection; KA/KS greater than 1 indicates positive selection/Darwinian selection.

## Sheet: synonymous and non-synonymous s
Table S5-3 The complete list of synonymous and non-synonymous substitution rates of Rht
Seq_1	Seq_2	Ka	Ks	Ka_Ks	EffectiveLen	AverageS-sites	AverageN-sites	cN	cS	pN	pS
Rht1	Rht2	0.00896394	0.114385	0.0783667	1854	488.583	1365.42	12.1667	51.8333	0.00891059	0.106089
TraesCS4A02G271000.1	Rht1	0.00588888	0.112753	0.052228	1851	487.167	1363.83	8	51	0.00586582	0.104687
TraesCS4A02G271000.1	Rht2	0.00599477	0.0954126	0.06283	1857	489.25	1367.75	8.16667	43.8333	0.00597088	0.0895929
TraesCS3A02G021900.1	Rht5	0.0403095	0.235537	0.171139	1569	358.667	1210.33	47.5	72.5	0.0392454	0.202138
TraesCS4B02G376100.1	Rht12	0.0734428	0.206041	0.356448	1026	247	779	54.5	44.5	0.0699615	0.180162
TraesCS2A02G379000.1	Rht24	0.193011	0.555727	0.347313	1026	258.167	767.833	130.667	101.333	0.170176	0.392511
TraesCS2B02G396000.1	Rht24	0.207683	0.611588	0.33958	1035	258.667	776.333	140.833	108.167	0.181408	0.41817
TraesCS2D02G375300.1	Rht24	0.182717	0.56993	0.320595	1014	255.5	758.5	123	102	0.162162	0.399217
Rht24	TraesCS6B02G259200.1	0.00774534	0.0553611	0.139906	1041	262.333	778.667	6	14	0.00770548	0.0533672
Rht24	TraesCS6D02G213100.1	0.00905379	0.0389951	0.232177	1041	263.167	777.833	7	10	0.00899936	0.0379987
KQJ93562	Rht25	0.0691392	0.295253	0.23417	702	172.083	529.917	35	42	0.0660481	0.244068
KQK00433	Rht24	0.0757136	0.330452	0.229122	1029	260.667	768.333	55.3333	69.6667	0.0720174	0.267263
KQJ83649	Rht24	0.192564	0.620886	0.310143	1023	254.583	768.417	130.5	107.5	0.16983	0.422259
KQK24168	Rht12	0.733081	3.44578	0.212748	951	222.583	728.417	340.75	165.25	0.467795	0.742419
KQK13578	Rht1	0.0382128	0.339887	0.112428	1833	477.5	1355.5	50.5	130.5	0.0372556	0.273298
KQK13578	Rht2	0.0406161	0.348275	0.116621	1836	478.583	1357.42	53.6667	133.333	0.0395359	0.2786
KQK10881	Rht26	0.10057	0.318184	0.316074	1608	427.75	1180.25	111.083	110.917	0.0941185	0.259303
HORVU.MOREX.r3.6HG0571240.1	Rht25	0.0210406	0.11283	0.186481	702	171.833	530.167	11	18	0.0207482	0.104753
HORVU.MOREX.r3.2HG0182470.1	Rht24	0.194453	0.601535	0.323261	1026	256.833	769.167	131.75	106.25	0.171289	0.413692
HORVU.MOREX.r3.3HG0307540.1	Rht26	0.0402515	0.0980988	0.410316	1593	427.75	1165.25	45.6667	39.3333	0.0391904	0.091954
HORVU.MOREX.r3.6HG0596820.1	Rht24	MA	0.0259592	0.188475	0.137732	9.58263e-14	1029	186.584	842.416	NA	52
HORVU.MOREX.r3.7HG0738060.1	Rht25	MA	0.132974	1.95186	0.0681267	0	723	86.8849	636.115	NA	148
Rht25	Zm00001eb233230_T001	0.131887	0.352897	0.373728	693	169.333	523.667	63.3333	47.6667	0.120942	0.281496
Rht24	Zm00001eb077080_T001	0.211874	0.55291	0.383197	1023	262.25	760.75	140.417	102.583	0.184577	0.391166
Rht24	Zm00001eb247830_T002	0.133612	0.402787	0.33172	1032	262.583	769.417	94.1667	81.8333	0.122387	0.311647
Rht26	Zm00001eb145790_T001	0.110286	0.287754	0.383264	1608	433.083	1174.92	120.5	103.5	0.10256	0.238984
Zm00001eb054480_P001	Rht1	0.89141	1.31203	0.679415	1.13046e-15	1782	460.056	1321.94	NA	907	307.222
Zm00001eb054480_P001	Rht2	0.883538	1.33275	0.662945	2.24542e-17	1788	463.556	1324.44	NA	904	312.357
Zm00001eb216610_T001	Rht1	0.852094	1.48541	0.573643	1.91342e-56	1794	418.975	1375.03	NA	1115	386.8
Zm00001eb216610_T001	Rht2	0.855083	1.47294	0.580529	5.79922e-53	1806	423.593	1382.41	NA	1118	386.24
Note: Ka denotes the rate of nucleotide substitutions in coding sequences that result in amino acid changes. KS denotes the rate of nucleotide substitutions in coding sequences that do not result in amino acid changes. KA/KS ratio less than 1 indicates neutral selection, with amino acid sequences being conserved. KA/KS ratio greater than 1 indicates positive selection. EffectiveLen denotes the ef…
