# Supplementary material for: Molecular characteristics and regulatory effects of dwarfing Rht genes in Triticum aestivum L
Source: BMC Plant Biol. 2025 Nov 10;25:1529. doi: 10.1186/s12870-025-07556-w (PMC12599085; doi:10.1186/s12870-025-07556-w)
Supplement: Supplementary file 8 — Supplementary Material 8. [file 12870_2025_7556_MOESM8_ESM.xlsx]

## Sheet: Sheet1
	Table S7 The information of miRNA targeted Rht genes
Number	miRNA_Acc.	Target_Acc.	Expectation	UPE$	miRNA_start	miRNA_end	Target_start	Target_end	miRNA_aligned_fragment	alignment	Target_aligned_fragment	Inhibition	Multiplicity
1	tae-miR6197-5p	TraesCS6A02G156600	3.5	-1	1	21	3161	3181	UCUGUAAACAAAUGUAGGACG	:..::.:::: :::::.::	GCUUUUAUAUUUCUUUACGGA	Cleavage	1
2	tae-miR1120c-5p	TraesCS5A02G543100	4	-1	1	21	363	383	UAAUAUAAGAACGUUUUUGAC	: ..::::.:::.:: ::::.	GAUGAAAAUGUUUUUCUAUUG	Cleavage	2
3	tae-miR160	TraesCS6A02G156600	4	-1	1	21	4246	4266	UGCCUGGCUCCCUGUAUGCCA	::::.:::: .: ::::::	AUGCAUGCAGGAGGGCAGGCA	Translation	1
4	tae-miR1120b-3p	TraesCS6A02G221900	4.5	-1	1	21	1607	1627	UUCUUAUAUUGUGGGACAGAG	:: :::::. ::.:.::.:	AGCUUUCCCAUCAUGUGAGGA	Translation	1
5	tae-miR1130a	TraesCS6A02G221900	4.5	-1	1	23	3641	3663	CCUCCGUCUCGUAAUGUAAGACG	::::.::: .::::: :.::	CUCCUUAUAUUUUGAGACAGGGG	Cleavage	1
6	tae-miR1133	TraesCS3B02G025600	4.5	-1	1	22	2493	2516	CAUAUACUCCCUCC--GUCCGAAA	::: ::: ::::::::::::::	UUUAGGAAUGGGAGGGAGUAUAUG	Cleavage	1
		TraesCSU02G024900	4.5	-1	1	22	3775	3796	CAUAUACUCCCUCCGUCCGAAA	.: .: :.::::::.:.::	GAGUGAGCAGGGGGAGUGUGUG	Cleavage	1
7	tae-miR159a	TraesCS4D02G040400	4.5	-1	1	20	1	20	UUUGGAUUGAAGGGAGCUCU	: :: .:::::.::.::::	AAAGGCUCCUUCGAUUCAAA	Cleavage	1
8	tae-miR159b	TraesCS4D02G040400	4.5	-1	1	20	1	20	UUUGGAUUGAAGGGAGCUCU	: :: .:::::.::.::::	AAAGGCUCCUUCGAUUCAAA	Cleavage	1
9	tae-miR164	TraesCS3B02G025600	4.5	-1	1	21	3914	3934	UGGAGAAGCAGGGCACGUGCA	:.: ::::::: : :::::	GACGCUUGCCCUGAUGCUCCA	Cleavage	1
10	tae-miR530	TraesCS6A02G221900	4.5	-1	1	21	3582	3601	UGCAGUGGCAUAUGCAACUCU	::::: ::.:.::.::.::.:	AGAGU-GCGUGUGUCAUUGUA	Cleavage	1
11	tae-miR531	TraesCS6A02G221900	4.5	-1	1	21	4066	4086	CGCUCGCCGGAGCAGCGUGCA	..:::::::::::: ::	GUGGUGCUGCUCCGGCGUGCC	Cleavage	2
12	tae-miR9677b	TraesCS6A02G156600	4.5	-1	1	21	2267	2287	CAGGGCGGGGAACAGGUGGCC	::.: : ::::.::::::	GCGCAUCCGAUCCCUGCCCUG	Cleavage	1
13	tae-miR9782	TraesCS6A02G156600	4.5	-1	1	24	1058	1081	GUAUUAGGUUGGUCAAAUUGACGA	:::: :::.:: :::::.	GGACGAAUUGGACUAAACUAAUGA	Cleavage	1
14	tae-miR9783	TraesCS6A02G156600	4.5	-1	1	21	4213	4233	AUAAGCACCGGUGCUUAAGAA	::.:::: :::::::.:	UAGGUAGGCACGGGUGCUUGU	Translation	1
		TraesCS3B02G025600	5	-1	1	21	2180	2200	AUAAGCACCGGUGCUUAAGAA	:: :: ::: : :::::::	AACUAAAACACAGAUGCUUAU	Translation	1
15	tae-miR1121	TraesCS6A02G156600	5	-1	1	22	3125	3146	AGUAGUGAUCUAAACGCUCUUA	::: : .:::::::::::::	UAACACUGUUUAGAUCACUAAA	Cleavage	1
16	tae-miR1122a	TraesCS6A02G221900	5	-1	1	20	1892	1911	UAGAUACAUCCGUAUCUAGA	::: :::.: :: :::::.	ACUAUAUAUGUAUCUAUCUG	Translation	1
17	tae-miR1122b-3p	TraesCS5A02G543100	5	-1	1	21	412	432	AGACUUAUAUGUAGGAACGGA	::::.:::::.::::	CCCUGCCCUAUAUAUAGGUCU	Cleavage	1
		TraesCS3B02G025600	5	-1	1	21	2356	2376	AGACUUAUAUGUAGGAACGGA	:.. : :::: ::.:::::.:	UUUCUGCCUAAAUGUAAGUUU	Translation	1
18	tae-miR1127a	TraesCS6A02G156600	5	-1	1	19	1226	1244	UCCUUCCGUUCGGAAUUAC	::: :::.::::: :::	UUAAGCCCGGACGGACGGA	Cleavage	1
19	tae-miR1129	TraesCS4D02G040400	5	-1	1	24	385	408	CAGCGAGCCAGCGGAGACCGGCAG	:: : . ::::: ::::::::	GCUCCCGCUGCCGCUCGCUCGCUG	Cleavage	1
20	tae-miR1134	TraesCSU02G024900	5	-1	1	24	3574	3597	CAACAACAACAAGAAGAAGAAGAU	: :: ::::::: : ::::	GCUCCCCUCCUCUUGUUUUGGUUG	Cleavage	1
21	tae-miR1137a	TraesCS3D02G404000	5	-1	1	20	2361	2380	UAGUACAAAGUUGAGUCAUC	: : : .::::::::.::	CACGUCGUAACUUUGUGCUU	Cleavage	1
22	tae-miR396-5p	TraesCS3B02G025600	5	-1	1	21	4541	4561	AACUGUGAACUCGCGGGGAUG	.::::.:::: :: ::::	GUCUCCCGUGAGUACAGAGUU	Cleavage	2
23	tae-miR5384-3p	TraesCS4B02G043100	5	-1	1	21	326	346	UGAGCGCGCCGCCGUCGAAUG	::: . ::.::.: :::::	AUUUCUGGGGUGGUGGGCUCA	Cleavage	1
24	tae-miR9653b	TraesCS6A02G156600	5	-1	1	21	1391	1411	UGGCCAAGGUCUCUUGAGGCU	:.::.. ::: .:::::.::	CGUCUUGCGAGUUCUUGGUCA	Translation	1
25	tae-miR9656-3p	TraesCS6A02G156600	5	-1	1	21	1416	1436	CUUCGAGACUCUGAACAGCGG	:: :: :::::.: ::::::	CCACUUUUCAGGGCCUCGAAU	Cleavage	1
26	tae-miR9669-5p	TraesCS6A02G156600	5	-1	1	21	2323	2343	UACUGUGGGCACUUAUUUGAC	: ::..:..:::. ::..:::	GGCAGGUGGGUGUGCAUGGUA	Cleavage	1
27	tae-miR9675-3p	TraesCS5A02G543100	5	-1	1	21	550	570	UUUAUGAUCACUCUCGUUUUG	: ::: : :::::..:::.	ACAUACGUGUGUGAUUGUAAG	Cleavage	1
28	tae-miR9676-5p	TraesCS3B02G025600	5	-1	1	22	4647	4668	UGGAUGUCAUCGUGGCCGUACA	::.:: :::: : :::.::::	GGUGCGCCCACCAGGACGUCCA	Translation	1
		TraesCS6A02G221900	5	-1	1	22	1108	1129	UGGAUGUCAUCGUGGCCGUACA	:: .:::: .:::: .:.:::.	UGCGCGGCGGCGAUCGCGUCCG	Cleavage	2
29	tae-miR9773	TraesCS3B02G025600	5	-1	1	24	1134	1157	UUUGUUUUUAUGUUAUUUUGUGAA	: ::::: :: : .::::::.:	CCCUCAAAACAAAAGGAAAACAGA	Translation	1
30	tae-miR9774	TraesCS6A02G156600	5	-1	1	22	3557	3578	CAAGAUAUUGGGUAUUUCUGUC	.:: :..:::::::: ::	AGGGGACCUGUCCAAUAUCCUG	Cleavage	1
31	tae-miR9657b-3p	Rht3	5	-1	1	21	148	168	CGUGCUUCCUCGUCGAACGGU	:: : : ::.:::.:::.:	GGCGGUGGCCGGGGAGGCAUG	Cleavage	1
32	tae-miR9657c-3p	Rht3	5	-1	1	21	148	168	CGUGCUUCCUCGUCGAACGGU	:: : : ::.:::.:::.:	GGCGGUGGCCGGGGAGGCAUG	Cleavage	1
