# Supplementary material for: Molecular characteristics and regulatory effects of dwarfing Rht genes in Triticum aestivum L
Source: BMC Plant Biol. 2025 Nov 10;25:1529. doi: 10.1186/s12870-025-07556-w (PMC12599085; doi:10.1186/s12870-025-07556-w)
Supplement: Supplementary file 9 — Supplementary Material 9. [file 12870_2025_7556_MOESM9_ESM.xlsx]

## Sheet: Rht expression patterns
Table S8 All the primers were used for RT-qPCR in this study
Forward primer sequences	Reverse primer sequences	Product length	Annealing temperature
Rht1-qRTF1: GGCCCATCCGAAGTCTCATC	Rht1-qRTR1: CCAGGGTCTCGTGCCGCTCT	148	60℃
Rht2-qRTF3：CCATCCGCGTCGACTTCCAN	Rht2-qRTR3：TCCTCGTTCGGGTCCTCCT	103	60℃
Rht4-qRTF1：ATGACGACGCACACGGACTC	Rht4-qRTR1：ATCTGGAAGAGGTCACCGATGTTG	146	60℃
Rht5-qRTF1：CCCAAAGGCATGGCAATTGT	Rht5-qRTR1：CTAGCAGGCCGTGTGGAACC	142	60℃
Rht8-qRTF2：CGAAGCTGGAGAGGAGGGATTT	Rht8-qRTR2：CTACACTGAGGAGGAGGAGGGA	122	55℃
Rht12-qRTF1：CGCTTCTCCGTCGCCTACTT	Rht12-qRTR1：CGTTTGCCTGACATCATCCT	132	60℃
Rht24-qRTF1：AGGCATGGAGCAACAACAGA	Rht24-qRTR1：CGTAGGACGGGCAAAGGAAA	102	60℃
Rht25-qRTF1：AGGTCACGTCCAACTCCATCCTT	Rht25-qRTR1：ACCCTCCCCCTTTCTTCCTCTTC	159	55℃
Rht26-qRTF1：GCTCAAGACGCTCTACTACGGG	Rht26-qRTR1：CTTCACTTTGGGTATCCACTCG	166	55℃
TaActin-RTF3：CGCTTCCTCATGCTATCCTTC	TaActin-RTR3：GTCTCTGACAATTTCCCGCTC	125	55℃
TaActin-1F：CTCCCTCACAACAACCGC	TaActin-1R：TACCAGGAACTTCCATACCAAC	227	60℃
Note: The amplification efficiency of all primers fell within the acceptable range of 90%–110%, and the melting curves exhibited a single band, indicating good primer specificity.

## Sheet: Sheet1
FDR-corrected analysis on RT-qPCR data
Gene	Time（h）	PEG		Salt		GA3		Phosphorus		Low nitrogen		High nitrogen		ABA		SA
		p-value	q-value	p-value	q-value	p-value	q-value	p-value	q-value	p-value	q-value	p-value	q-value	p-value	q-value	p-value	q-value
Rht1	0.5	0.00036457	0.00097219	0.00057685	0.00412888	4.202e-05	0.00033616	0.0013455	0.002691	0.0308953	0.0411938	4.401e-05	0.00035208	0.15119	0.172788	0.84132	0.84132
	1	0.0001335	0.00097219	0.00206351	0.00550269	0.205491	0.234847	3.374e-05	0.00013496	0.00030349	0.00242792	0.0116563	0.0116563	2.181e-05	8.724e-05	0.0248083	0.0496165
	2	0.0121893	0.0139307	0.121744	0.121744	0.00339931	0.00679862	0.00382476	0.00611962	0.00416522	0.0111073	0.00120823	0.00173757	0.000652868	0.00130574	0.0585321	0.0780428
	4	0.000311069	0.00097219	0.0342605	0.0456806	0.0190961	0.0305537	2.79276e-05	0.00013496	0.696087	0.738309	0.0035635	0.00407257	0.476902	0.476902	0.0059322	0.0237288
	6	0.0048796	0.00650613	0.00610752	0.00977203	0.12819	0.17092	0.000120336	0.00032091	0.0228787	0.0366059	0.000831832	0.00166366	0.142342	0.172788	0.0470622	0.0752995
	12	0.000993017	0.00158883	0.0824281	0.0942036	0.000614753	0.002459	0.0811193	0.108159	0.738309	0.738309	0.000555825	0.00148221	0.0508907	0.0814252	0.00069076	0.00552608
	24	0.484719	0.484719	0.00384076	0.00768152	0.00244238	0.00651301	0.458886	0.524441	0.00226187	0.00904748	0.00130318	0.00173757	1.58582e-05	8.724e-05	0.0132597	0.0353591
	48	0.000882523	0.00158883	0.00103222	0.00412888	0.76915	0.76915	0.953058	0.953058	0.0133996	0.0267992	0.000135728	0.00054292	6.52457e-05	0.000174	0.0842187	0.09625
Rht2	0.5	0.03868	0.03868	3.77219e-05	0.000150888	0.000212	0.000424	3.03e-05	6.06e-05	0.008304	0.0132864	9.83e-05	0.0001966	0.00087	0.001838	2.66e-06	1.064e-05
	1	0.00011529	0.00030744	0.021476	0.024544	8.94e-05	0.0002384	0.022804	0.022804	0.024906	0.028464	0.006228	0.006228	0.000159	0.000636	0.003418	0.00390629
	2	0.00264689	0.00352919	0.00103481	0.00206963	0.001128	0.0018048	0.000565	0.000645714	0.001337	0.00356533	0.000821	0.00109467	0.001442	0.0023072	0.001127	0.00150267
	4	0.00026102	0.00041763	0.782242	0.782242	0.403782	0.403782	4.17e-06	1.13067e-05	0.003144	0.006288	0.002266	0.00258971	0.003701	0.00493467	0.000499	0.000998
	6	0.0240893	0.0275306	8.67434e-06	6.93947e-05	0.173336	0.198098	4.24e-06	1.13067e-05	0.068812	0.068812	2.92e-06	2.336e-05	0.006096	0.00696686	1.91e-07	1.528e-06
	12	3.025e-05	0.000242	0.00705902	0.0112944	9.76e-06	7.808e-05	9.88e-05	0.000131733	2.69e-05	0.0001076	1.81e-05	7.24e-05	5.56e-06	4.448e-05	2.27e-05	6.05333e-05
	24	8.199e-05	0.00030744	8.452e-05	0.000225387	2.16e-05	8.64e-05	6.43e-07	5.144e-06	3.19e-06	2.552e-05	3.21e-05	8.56e-05	0.000919	0.001838	0.00095	0.00150267
	48	0.00018487	0.00036974	0.00973354	0.0129781	0.006148	0.00819733	5.32e-05	8.512e-05	0.016073	0.0214307	0.000519	0.0008304	0.02948	0.02948	0.044526	0.044526
Rht4	0.5	0.000284	0.001136	0.000554481	0.00216115	0.000286905	0.00076508	0.000192625	0.000395072	0.00026592	0.00070912	0.246548	0.328731	0.000193016	0.000615019	0.116559	0.116559
	1	0.00096222	0.00256592	0.118734	0.118734	0.001171	0.00133829	0.0131454	0.0150233	0.000533519	0.00106704	0.0107148	0.0311928	0.000517651	0.0010353	0.000349355	0.00139742
	2	0.00220051	0.00293401	0.000499501	0.00216115	0.000139809	0.000559236	6.90905e-05	0.000276362	0.000207052	0.00070912	0.0414909	0.0663855	0.00163257	0.0018658	0.00267927	0.00428684
	4	0.00727985	0.00831983	0.077092	0.0881052	0.0466893	0.0466893	0.181559	0.181559	0.00579613	0.00772817	0.0116973	0.0311928	0.0403566	0.0403566	0.0240349	0.0320466
	6	0.0154934	0.0154934	0.00721309	0.00961745	0.000495414	0.000990828	0.000197536	0.000395072	0.00495348	0.00772817	0.00247438	0.019795	0.000230632	0.000615019	0.000527807	0.00140749
	12	0.00186224	0.00293401	0.000952987	0.00216115	0.000944063	0.00130498	0.00140535	0.0018738	0.00993129	0.01135	0.460814	0.460814	0.000772203	0.00119379	0.107742	0.116559
	24	0.00145524	0.00291048	0.00108057	0.00216115	0.000978732	0.00130498	0.000574506	0.00091921	0.0205506	0.0205506	0.0275721	0.0551442	0.000895343	0.00119379	0.00150357	0.00300714
	48	4.449e-05	0.00035592	0.00194707	0.00311531	0.00011954	0.000559236	3.62947e-05	0.000276362	7.05822e-05	0.000564658	0.381714	0.436244	5.05371e-05	0.000404297	0.000211186	0.00139742
Rht5	0.5	8.8e-07	7.04e-06	3.28039e-06	2.62431e-05	0.000417	0.0006672	0.001902	0.001902	1.46e-05	4.464e-05	1.34e-05	6.84e-05	6.78e-07	5.424e-06	0.011587	0.011587
	1	9.75e-06	1.95e-05	1.71388e-05	3.42776e-05	0.017908	0.0204663	0.000745	0.000864	2.79e-05	4.464e-05	9.32e-05	0.00014912	0.000138	0.000184	8.35e-06	3.34e-05
	2	3.598e-05	4.79733e-05	3.54789e-05	5.12891e-05	0.053379	0.053379	1.25e-05	3.33333e-05	0.112658	0.112658	5.47e-05	0.000145867	0.09002	0.09002	0.000169	0.0002704
	4	1.268e-05	2.0288e-05	1.54369e-05	3.42776e-05	8.83e-05	0.000235467	0.000238	0.0003808	2.64e-05	4.464e-05	1.71e-05	6.84e-05	2.1e-05	5.6e-05	2.32e-05	4.64e-05
	6	0.00018039	0.00020616	1.64923e-05	3.42776e-05	5.57e-06	2.228e-05	6.52e-06	2.608e-05	5.04e-07	4.032e-06	0.000282	0.000322286	9.83e-05	0.00015728	6.15e-06	3.34e-05
	12	9.32e-06	1.95e-05	0.0601697	0.0601697	0.000675	0.0009	0.000127	0.000254	2.72e-05	4.464e-05	0.009081	0.009081	5.45e-05	0.000109	0.001044	0.00119314
	24	8.95e-06	1.95e-05	3.84668e-05	5.12891e-05	2.48e-06	1.984e-05	0.000756	0.000864	0.000404	0.000461714	0.000175	0.000233333	0.000306	0.000349714	0.000269	0.000358667
	48	0.0100785	0.0100785	0.000271208	0.000309952	0.000138	0.000276	4.37e-07	3.496e-06	6.25e-05	8.33333e-05	9.17e-05	0.00014912	3.35e-06	1.34e-05	1.41e-05	3.76e-05
Rht8	0.5	9.6e-07	7.68e-06	8.46305e-07	6.77044e-06	7.1e-05	0.000142	8.9e-07	6.36e-06	2.71e-06	2.168e-05	1.5e-06	7.6e-06	8.24e-07	3.296e-06	0.360242	0.411705
	1	7.085e-05	0.00011336	6.92142e-05	0.000138428	0.719871	0.719871	0.238019	0.238019	0.000129	0.000344	0.546714	0.546714	6.85e-05	0.0001576	6.61e-05	0.000176267
	2	2.679e-05	7.144e-05	3.10187e-05	8.27165e-05	0.555279	0.634605	0.018741	0.024988	3.74e-05	0.0001496	0.000395	0.000526667	7.88e-05	0.0001576	3.92e-05	0.0001568
	4	0.00342931	0.00391921	0.000575525	0.000767367	0.000862	0.00114933	7.07e-05	0.000188533	0.027483	0.036644	0.093233	0.106552	0.000496	0.000773333	0.001905	0.00254
	6	0.00511438	0.00511438	0.652032	0.652032	0.000113	0.0001808	0.070251	0.0802869	0.000523	0.001046	3.89e-06	1.03733e-05	0.002708	0.002708	0.000219	0.000438
	12	0.00076791	0.00102388	5.04355e-06	2.01742e-05	4.15e-05	0.000110667	0.002467	0.0039472	0.097695	0.111651	3.06e-05	4.896e-05	0.000811	0.000926857	0.853675	0.853675
	24	4.14e-06	1.656e-05	0.000213196	0.000341114	2.68e-05	0.0001072	1.59e-06	6.36e-06	0.295799	0.295799	1.05e-05	2.1e-05	0.00058	0.000773333	7.15e-07	5.72e-06
	48	3.762e-05	7.524e-05	0.00118436	0.00135355	7.45e-06	5.96e-05	0.000393	0.000786	0.001513	0.0024208	1.9e-06	7.6e-06	4.19e-07	3.296e-06	0.000476	0.0007616
Rht12	0.5	0.00012024	0.00016032	0.000110154	0.000220308	0.000742	0.000989333	0.000115	0.00023	0.000113	0.0001808	0.00015	0.0004	0.00011	0.000244	0.000315	0.00063
	1	0.00053799	0.000614846	0.0005129	0.000590217	0.002227	0.002227	0.001831	0.00244133	0.00053	0.000706667	0.00872	0.0116267	0.000546	0.000624	0.000485	0.000718667
	2	5.879e-05	0.00011758	3.78603e-05	0.000151441	0.000251	0.000502	0.368374	0.420999	3.93e-05	7.86e-05	0.052795	0.052795	0.000122	0.000244	4.52e-05	0.000120533
	4	7.727e-05	0.000123632	3.38561e-05	0.000151441	3.78e-05	0.0001008	0.00067	0.001072	3.44e-05	7.86e-05	0.000514	0.0008224	3.35e-05	0.000134	3.49e-05	0.000120533
	6	4.325e-05	0.000115333	5.92787e-05	0.000158077	0.002192	0.002227	8.11e-05	0.000216267	6.79e-08	5.432e-07	1.73e-05	6.92e-05	0.0003	0.0004	0.004236	0.004236
	12	0.00135287	0.00135287	0.000159809	0.000255694	3.72e-07	2.976e-06	0.853547	0.853547	0.002322	0.002322	0.013185	0.0150686	0.000186	0.0002976	0.000539	0.000718667
	24	6.6e-07	5.28e-06	0.00051644	0.000590217	0.000466	0.0007456	1.56e-05	6.28e-05	0.000707	0.000808	0.00034	0.00068	0.001156	0.001156	0.000686	0.000784
	48	3.48e-06	1.392e-05	0.00951206	0.00951206	1.23e-05	4.92e-05	1.57e-05	6.28e-05	7.59e-06	3.036e-05	1.91e-06	1.528e-05	2.64e-05	0.000134	6.32e-06	5.056e-05
Rht24	0.5	5.37e-06	1.124e-05	5.15057e-06	9.16158e-06	0.000418	0.0006688	5.31e-06	4.248e-05	5.12e-06	1.36533e-05	7.74e-06	3.096e-05	5.09e-06	1.018e-05	1.94e-05	2.58667e-05
	1	1.772e-05	2.8352e-05	2.0203e-05	2.30891e-05	3.68e-05	7.36e-05	5.1e-05	0.0001106	1.85e-05	2.96e-05	5.75e-05	9.456e-05	1.82e-05	2.08e-05	1.75e-05	2.58667e-05
	2	5.62e-06	1.124e-05	5.72599e-06	9.16158e-06	0.902234	0.902234	0.007783	0.00889486	7.17e-06	1.434e-05	1.63e-05	4.34667e-05	8.27e-06	1.21467e-05	6.01e-06	1.60267e-05
	4	2e-07	1.6e-06	1.59182e-07	1.10743e-06	1.63e-07	6.52e-07	9.1e-05	0.0001456	1.7e-07	1.36e-06	4.83e-07	3.864e-06	1.53e-07	1.224e-06	1.59e-07	1.272e-06
	6	7.3e-07	2.92e-06	1.9872e-05	2.30891e-05	0.441664	0.504759	5.53e-05	0.0001106	0.003477	0.00397371	9.49e-05	0.000126533	6.27e-07	1.672e-06	1.93e-06	7.72e-06
	12	0.0678177	0.0678177	0.000121712	0.000121712	1.18e-07	6.52e-07	0.08804	0.08804	0.020258	0.020258	0.000127	0.000145143	9.11e-06	1.21467e-05	0.000583	0.000666286
	24	0.0080178	0.0091632	2.76857e-07	1.10743e-06	2.15e-05	5.73333e-05	2e-05	8e-05	4.08e-07	1.632e-06	0.035958	0.035958	6.11e-07	1.672e-06	0.003071	0.003071
	48	0.00052525	0.000700333	5.3332e-06	9.16158e-06	0.003373	0.00449733	0.000361	0.000481333	0.000108	0.000144	5.91e-05	9.456e-05	0.00071	0.00071	1.1e-05	2.2e-05
Rht25	0.5	1.4e-07	1.12e-06	1.31141e-07	1.04913e-06	0.001141	0.002282	6.88e-07	5.504e-06	1.66e-07	1.328e-06	2.97e-05	7.92e-05	9.04e-08	7.232e-07	1.61e-07	1.288e-06
	1	2.818e-05	7.51467e-05	0.000788241	0.000900847	6.27e-05	0.0002508	0.000891	0.000891	2.71e-05	4.336e-05	9.27e-05	0.0001854	3.52e-05	5.632e-05	2.95e-05	5.9e-05
	2	0.00707178	0.00707178	6.7524e-06	1.35048e-05	3.17e-05	0.0002508	1.32e-05	4.8e-05	1.32e-05	2.64e-05	0.261003	0.261003	8.38e-06	1.676e-05	6.61e-06	1.76267e-05
	4	1.405e-05	5.62e-05	4.49447e-06	1.19853e-05	0.000465	0.00124	2.27e-05	4.8e-05	7.48e-06	1.99467e-05	0.000213	0.000284	5.36e-06	1.42933e-05	5.24e-06	1.76267e-05
	6	0.00013643	0.00027286	1.17061e-06	4.68244e-06	0.00493	0.00657333	9.7e-05	0.0001552	8.51e-05	8.51e-05	1.97e-06	7.88e-06	3.7e-06	1.42933e-05	0.007323	0.007323
	12	0.00067745	0.000903267	0.0132248	0.0132248	0.001509	0.0024144	0.000522	0.000596571	4.25e-06	1.7e-05	0.000153	0.0002448	0.02255	0.02255	6.42e-05	0.00010272
	24	0.00286898	0.00327883	9.43873e-05	0.00012585	0.144853	0.165546	0.000243	0.000324	3.65e-05	4.86667e-05	0.001715	0.00196	6.31e-05	8.41333e-05	0.000332	0.000442667
	48	0.00020756	0.000332096	9.32506e-05	0.00012585	0.433163	0.433163	2.4e-05	4.8e-05	4.82e-05	5.50857e-05	5.76e-07	4.608e-06	9.49e-05	0.000108457	0.000649	0.000741714
Rht26	0.5	3e-07	2.4e-06	2.97424e-07	2.37939e-06	0.001153	0.00153733	2.98e-05	0.0001192	4.6e-06	3.68e-05	2.96e-07	2.368e-06	2.78e-06	2.224e-05	0.002174	0.00226
	1	0.797265	0.797265	0.50878	0.50878	0.000499	0.0007984	0.000198	0.0003168	0.005243	0.005243	0.023206	0.023206	8.97e-05	0.0002392	4.07e-05	0.0001628
	2	0.00049626	0.00066168	0.000490955	0.000561091	6.64e-05	0.000177067	0.00014	0.0003168	9.05e-05	0.000241333	0.000601	0.000686857	0.000227	0.000304	0.000335	0.00067
	4	0.00010565	0.0002113	0.000107372	0.000214744	0.001649	0.00188457	0.000394	0.000394	0.000402	0.0006432	0.000109	0.000290667	0.017799	0.017799	0.000315	0.00067
	6	5.228e-05	0.0001932	0.000356628	0.000489492	0.000161	0.000322	0.000163	0.0003168	0.000352	0.0006432	0.000152	0.000304	0.000228	0.000304	3.41e-05	0.0001628
	12	0.576157	0.658465	3.73802e-05	0.000149521	4.16e-06	3.328e-05	2.88e-06	2.304e-05	7e-05	0.000241333	1.75e-05	7e-05	0.000223	0.000304	0.00067	0.000893333
	24	7.245e-05	0.0001932	6.79073e-05	0.000181086	2.92e-05	0.0001168	0.000246	0.000328	0.001298	0.00173067	0.00057	0.000686857	5.68e-05	0.0002272	0.00226	0.00226
	48	0.00035513	0.000568208	0.000367119	0.000489492	0.984648	0.984648	0.000392	0.000394	0.002036	0.00232686	0.000365	0.000584	0.002123	0.00242629	0.000473	0.0007568
Note: PEG, Salt, GA₃, Phosphorus, Low nitrogen, High nitrogen, ABA, and SA represent drought stress (simulated by using PEG), salt stress, gibberellic acid treatment, low phosphorus stress, low nitrogen stress, high nitrogen stress, abscisic acid treatment, and salicylic acid treatment, respectively. Each treatment was applied at eight time points: 0.5 h, 1 h, 2 h, 4 h, 6 h, 12 h, 24 h, and 48 h.…
