# Supplementary material for: Molecular characteristics and regulatory effects of dwarfing Rht genes in Triticum aestivum L
Source: BMC Plant Biol. 2025 Nov 10;25:1529. doi: 10.1186/s12870-025-07556-w (PMC12599085; doi:10.1186/s12870-025-07556-w)
Supplement: Supplementary file 10 — Supplementary Material 10. [file 12870_2025_7556_MOESM10_ESM.xlsx]

## Sheet: SSR makers
Table S9-1 The molecular markers were used for in this study
Gene	Maker Type	Mark name	Forward primer sequence（5'-3'）	Reverse primer sequence（5'-3'）	Tm (℃）	Product length	References
Rht1	STS	NH-BF2/MR1	TCTCCTCCCTCCCCACCCCAAC	CATCCCCATGGCCATCTCGAGCTA	63	400	Ellis et al., 2002
Rht2	STS	DF/MR2	TCTCCTCCCTCCCCACCCCAAC	CATCCCCATGGCCATCTCGAGCTA	63	400	Ellis et al., 2002
Rht4	SSR	Xwmc317	TGCTAGCAATGCTCCGGGTAAC	TCACGAAACCTTTTCCTCCTCC	60	139	Agarwal et al., 2015
Rht5	SSR	XBarc102	GGAGAGGACCTGCTAAAATCGAAGACA	GCGTTTACGGATCAGTGTTGGAGA	55	165/200	Ellis et al., 2005
Rht8	SSR	Xgwm261	CTCCCTGTACGCCTAAGGC	CTCGCGCTACTAGCCATTG	55	165/174	Korzun et al.,1998
Rht12	SSR	Wmc410	GGACTTGAAAGGAAGCTTGTGA	CATGGATGGCATGCAGTGT	60	116	Korzun et al.,1997
Rht17	SSR	Undefine	ACATGGCGGACGTGGTGT	GCCGAGAGAGGACGAT	60	425	Bazhenov et al., 2015
Rht24	SSR	Xbarc103	GCTCGGTACCCAGTTCATCGAATGTA	GCGAATGTTGAGTGGCTCTCATTTGA	55	224	Tian et al., 2017

## Sheet: Sheet1
Table S9-2 SSR marker positive control variety
Number	Variety	Origin	Genotype
1	Burtert937	American	Rht4
2	Marfed M	American	Rht5
3	JM23	Shandong, China	Rht8
4	AK58	Henan, China	Rht12
5	Chris Mutant	American	Rht17
6	SX828	Hebei, China	Rht24
