# Supplementary material for: Molecular characteristics and regulatory effects of dwarfing Rht genes in Triticum aestivum L
Source: BMC Plant Biol. 2025 Nov 10;25:1529. doi: 10.1186/s12870-025-07556-w (PMC12599085; doi:10.1186/s12870-025-07556-w)
Supplement: Supplementary file 11 — Supplementary Material 11. [file 12870_2025_7556_MOESM11_ESM.xlsx]

## Sheet: SSR analysis
Table S10-1 Detection of Rht genes in different wheat varieties based SSR makers
Number	Variety	Rht1	Rht2	Rht4	Rht5	Rht8	Rht12	Rht17	Rht24
		NH-BF2/MR1	DF/MR2	Xwmc317	XBarc102	Xgwm261	Wmc410	Undefine	Xbarc103
1	VICT0	+	+	-	-	-	-	-	-
2	HG33	-	-	-	-	-	-	-	+
3	LH7	-	-	-	-	-	-	-	+
4	YH805	-	-	-	-	-	-	-	+
5	CF1	-	-	-	-	-	+	-	+
6	XN579	-	+	-	-	+	+	-	+
7	XY22	-	+	-	-	-	+	-	-
8	ZM155	-	+	-	-	-	+	-	+
9	3388	-	-	+	-	+	+	-	+
10	LM15	-	+	-	-	-	+	-	+
11	BN207	-	+	+	-	-	+	-	+
12	BN4199	-	-	+	-	-	-	-	+
13	BNAK88	-	-	+	-	+	+	-	+
14	FM8	-	-	+	-	+	+	-	+
15	H4399	-	-	+	-	+	+	-	+
16	HC3366	-	+	+	-	+	+	-	-
17	JM22	-	+	-	-	+	+	-	+
18	LY502	-	+	-	+	+	+	-	+
19	SN086	-	+	-	-	-	+	-	+
20	SX828	+	-	-	-	+	-	-	+
21	XN511	+	-	-	-	-	-	-	+
22	ZM9023	-	+	-	-	-	+	-	+
23	ZM175	-	+	-	-	+	+	-	+
24	ZM895	-	-	-	-	-	+	-	+
25	ZXM99	-	-	-	-	-	-	-	+
26	ZM36	-	+	+	-	+	+	-	+
27	XM208	+	-	+	-	-	-	-	+
28	HM19	-	+	+	-	+	+	-	+
29	HS29	+	-	+	+	+	+	-	+
30	JM44	-	+	-	-	-	-	-	+
31	XM26	-	+	+	-	-	+	-	+
32	YN999	-	-	-	-	+	+	-	+
33	ZM583	-	+	+	-	+	+	-	+
34	ZM27	-	+	-	-	-	+	-	+
35	XN9871	+	-	-	-	+	+	-	+
36	ND189	-	+	-	-	-	+	-	-
37	FDCM5	-	+	+	-	+	+	-	+
38	JM23	-	+	-	-	-	+	-	+
39	JM17	-	+	+	-	-	-	-	+
40	SN25	-	+	-	+	+	+	-	+
41	SN28	-	-	+	-	+	+	-	+
42	SN29	-	+	-	-	+	+	-	+
43	YN19	-	+	-	-	+	-	-	+
44	ZM101	+	-	-	-	+	-	-	+
45	ZM379	-	-	+	-	+	+	-	+
46	ZM7698	-	-	+	-	+	+	-	+
47	YN1212	-	-	-	+	+	+	-	+
Note: The "+" sign represent the target bands for each Rht gene, as well as no target band for "-" sign.

## Sheet:  Rht gene allele frequency
Table S10-2 Rht gene allele frequency
Gene	Number of occurrences	Frequency (p1)	Frequency (p0)
Rht1	8	0.1702	0.8298
Rht2	25	0.5319	0.4681
Rht4	18	0.383	0.617
Rht5	4	0.0851	0.9149
Rht8	25	0.5319	0.4681
Rht12	34	0.7234	0.2766
Rht24	43	0.9149	0.0851
Rht17	0	0	1
Note: p(1) refers to the frequency of the “target allele”; p(0) refers to the frequency of the “non-target allele”.

## Sheet: Rht Gene Locus Linkage Disequil
Table S10-3 Rht Gene Locus Linkage Disequilibrium (LD) Matrix (r² Values)
	Rht1	Rht2	Rht4	Rht5	Rht8	Rht12	Rht24
Rht1	1	0.007	0.001	0.016	0.005	0.003	0.001
Rht2	0.007	1	0.021	0	0.001	0.008	0.026
Rht4	0.001	0.021	1	0.002	0.037	0.003	0.002
Rht5	0.016	0	0.002	1	0.022	0.006	0.001
Rht8	0.005	0.001	0.037	0.022	1	0.01	0.002
Rht12	0.003	0.008	0.003	0.006	0.01	1	0.004
Rht24	0.001	0.026	0.002	0.001	0.002	0.004	1
Note: Rht17 is “-” in all varieties, indicating no polymorphism at this locus. Therefore, LD cannot be calculated, and this locus will be excluded from the analysis

## Sheet: Cluster analysis  based on SSR
Tbale S10-4 Cluster analysis of genetic relationship among 47 wheat varieties based on SSR markers
Group	Serial number	Variety	Rht1	Rht2	Rht4	Rht5	Rht8	Rht12	Rht17	Rht24
			NH-BF2/MR1	DF/MR2	Xwmc317	XBarc102	Xgwm261	Wmc410	Undefine	Xbarc103
A	1	VICT0	+	+	-	-	-	-	-	-
	2	HG33	-	-	-	-	-	-	-	+
	5	CF1	-	-	-	-	-	+	-	+
	8	ZM155	-	+	-	-	-	+	-	+
	10	LM15	+	+	-	-	-	+	-	+
	11	BD207	-	+	+	-	-	+	-	+
	19	SN086	-	+	-	-	-	+	-	+
	24	ZM895	-	-	-	-	-	+	-	+
	25	ZXM99	-	-	-	-	-	-	-	+
	31	XM26	-	+	+	-	-	+	-	+
	36	ND189	-	+	-	-	-	+	-	-
	38	JM23	-	+	-	-	-	+	-	+
B	27	XM208	+	-	+	-	-	-	-	+
	39	JN17	-	+	+	-	-	-	-	+
C	22	ZM9023	-	+	-	-	-	+	-	+
D	7	XY22	-	+	-	-	-	+	-	-
	9	3388	-	-	+	-	+	+	-	+
	12	BN4199	-	-	+	-	-	-	-	+
	13	BNAK88	-	-	+	-	+	+	-	+
	14	FM8	-	-	+	-	+	+	-	+
	15	H4399	-	-	+	-	+	+	-	+
	23	ZM175	-	+	-	-	+	+	-	+
	26	ZM36	-	+	+	-	+	+	-	+
	28	HM19	-	+	+	-	+	+	-	+
	29	HS29	+	-	+	+	+	+	-	+
	30	JM44	-	+	-	-	-	-	-	+
	33	ZM583	-	+	+	-	+	+	-	+
	34	ZM27	-	+	-	-	-	+	-	+
	37	FDCM5	-	+	+	-	+	+	-	+
	41	SN28	-	-	+	-	+	+	-	+
	45	ZM379	-	-	+	-	+	+	-	+
	47	YN1212	-	-	-	+	+	+	-	+
E	3	LH7	-	-	-	-	-	-	-	+
	4	YH805	-	-	-	-	-	-	-	+
	6	XN579	-	+	-	-	+	+	-	+
	18	LY502	-	+	-	+	+	+	-	+
	20	SX828	+	-	-	-	+	-	-	+
	32	YN999	-	-	-	-	+	+	-	+
	35	XN9871	+	-	-	-	+	+	-	+
	40	SN25	-	+	-	+	+	+	-	+
	42	SN29	-	+	-	-	+	+	-	+
	43	YN19	-	+	-	-	+	-	-	+
	44	ZM101	+	-	-	-	+	-	-	+
	46	ZM7698	-	-	+	-	+	+	-	+
F	16	HC3366	-	+	+	-	+	+	-	-
	17	JM22	-	+	-	-	+	+	-	+
G	21	XN511	+	-	-	-	-	-	-	+
Note: The "+" sign represent the target bands for each Rht gene, as well as no target band for "-" sign. The overal detection rate exceeded 98%, with no amplification products detected in any negative controls.

## Sheet: Cluster  based on yield  
Tbale S10-5 Yield-related traits for 47 wheat varieties in year of 2023 and 2024
Group	Serial number	Variety	MSSL1 (cm)	MSSL2 (cm)	MSSGN1 (No.)	MSSGN2 (No.)	TKW1 (g)	TKW2 (g)	GY1 (kg·ha-1)	GY2 (kg·ha-1)
Ⅰ	1	VICT0	8.67	8.74	29	30.5	33.5	34.5	4939.05	4935.6
Ⅱ	2	HG33	9.96	10.17	41.5	41.17	32.9	33.87	6580.5	6607.2
	3	LH7	8.19	8.36	39.67	40	38.64	39.47	6049.95	6061.65
	4	YH805	9.85	10.02	35.33	36.17	40.1	40.7	6159	6150.6
	5	CF1	9.31	9.65	34.67	34.5	35.3	36.5	6060	6096.6
Ⅲ	6	XN579	8.23	8.34	38	39.5	41.47	42.23	7216.5	7203.15
	7	XY22	7.15	7.26	40.5	41.67	36.97	37.73	7796.55	7768.2
	8	ZM155	8.27	8.56	35	36.5	38.93	39.2	7655.55	7667.1
	9	3388	9.06	9.16	40.67	40.33	39.28	39.37	7876.95	7878.6
	10	LM15	9.13	9.42	29.5	29.67	40.4	41.5	7522.95	7489.65
Ⅳ	11	BD207	7.65	7.76	37.5	37.83	41.6	42.1	8023.5	8065.2
	12	BN4199	7.22	7.08	40.5	41.5	43.73	43.87	8884.5	8921.1
	13	BNAK88	7.84	7.85	37.83	39.83	39.23	39.97	8119.95	8111.7
	14	FM8	9.91	9.29	40.17	40.5	42.27	42.53	8808	8819.7
	15	H4399	8.85	8.86	41.5	41.67	35.07	35.97	8143.5	8165.1
	16	HC3366	8.65	8.82	35.17	35.67	41.17	41.53	8424	8420.7
	17	JM22	8.3	8.26	40.83	41.17	39.07	40.23	8722.05	8718.6
	18	LY502	9.2	9.43	39.83	40.17	41.9	42.2	8440.95	8452.65
	19	SN086	7.68	7.92	37.83	37.5	43.67	44.27	8271	8307.6
	20	SX828	8.34	8.15	40.17	41	41.63	41.5	8438.55	8460.15
	21	XN511	8.14	8.35	40.33	41	42.57	41.9	8164.95	8121.6
	22	ZM9023	8.59	8.72	39.33	39.5	39.47	40.1	8349	8385.6
	23	ZM175	7.78	7.99	42.17	40.67	38.7	38.5	8442	8468.7
	24	ZM895	8.25	8.36	40.33	39.33	41	41.1	8511.45	8533.2
	25	ZXM99	8.34	8.45	36	37.17	39.53	39.67	8694.45	8736.15
	26	ZM36	8.74	9.03	43.5	41.83	39.23	39.37	8209.95	8241.6
	27	XM208	9.49	9.77	36.33	36.33	42.5	42.83	8362.05	8328.6
Ⅴ	28	HM19	8.72	8.77	41.17	42.33	43.43	43.57	9776.55	9763.2
	29	HS29	9.08	9.24	42.17	42.17	41.2	42.37	9795.45	9772.2
	30	JM44	8.36	8.63	40.83	42.17	39.63	39.87	9595.5	9617.1
	31	XM26	8.24	8.36	48.5	49.33	43.3	43.17	9265.05	9271.65
	32	YN999	7.65	7.85	40.17	41.67	42.36	42.62	9242.25	9237.9
	33	ZM583	7.99	8.08	40.33	39.83	36.93	38	9634.95	9616.65
	34	ZM27	9.22	9.7	36.67	37.5	39.27	40	9409.95	9426.6
	35	XN9871	7.55	7.88	40.83	41.67	42	42.47	9703.5	9705.15
	36	ND189	8.34	8.69	40.5	41.17	43.9	45.07	9507	9518.7
Ⅵ	37	FDCM5	8.56	8.66	58	58.5	41.33	41.43	10209.5	10196.1
	38	JM23	8.17	8.37	42.67	42.83	45.67	45.5	10359.5	10401.1
	39	JN17	9.45	9.47	41.67	42.5	42.67	42.2	10701.3	10703
	40	SN25	8.47	8.18	40.33	42.17	43.33	44.2	10994	11025.6
	41	SN28	7.25	7.64	42.83	41.83	41.37	41.7	10887.5	10859.1
	42	SN29	7.07	7.36	42	42.83	48.47	48.63	10338.5	10340.1
	43	YN19	7.33	7.69	42.67	43.33	41.8	42.37	10361.1	10347.8
	44	ZM101	7.33	7.92	42	43	42.9	30.67	10753	10754.7
	45	ZM379	8.29	8.27	51	51.83	43	43.33	11105.2	11127
	46	ZM7698	8.06	7.9	42.33	43.67	42.6	43.17	10826.5	10813.2
Ⅶ	47	YN1212	7.03	7.38	35.5	36	42.33	42.73	11683.5	11700.1
Note : MSSL is main stem spike length, MSSGN is main stem spike grain number, TKW is thousand kernel weight, GY is grain yield. 1 and 2 represent data collected in 2023 and 2024, respectively.

## Sheet: Cluster  based on height
Tbale S10-6 Plant height of 47 wheat varieties in year of 2023 and 2024
Group	Serial number	Variety	Height1 (cm)	Height2 (cm)
Ⅰ	9	3388	54.35	55.07
	1	VICT0	55.16	56.54
Ⅱ	11	BD207	61.43	61.43
	12	BN4199	60.67	61.77
	13	BNAK88	59.8	61.34
	37	FDCM5	60.48	61.67
	18	LY502	61.81	62.71
	21	XN511	60.66	61.36
	33	ZM583	59.57	60.79
	46	ZM7698	60.87	62.57
Ⅲ	14	FM8	63.98	64.88
	15	H4399	68	69.01
	29	HS29	63.65	64.78
	16	HC3366	66.06	67.26
	39	JN17	66.59	67.89
	40	SN25	65.64	66.1
	41	SN28	63.72	64.46
	20	SX828	66.89	67.35
	31	XM26	66.44	67.46
	44	ZM101	62.96	64.09
	45	ZM379	67.35	68.61
	24	ZM895	63.74	64.26
	34	ZM27	65.22	66.34
	26	ZM36	64.97	65.75
	35	XN9871	65.93	67.23
	4	YH805	67.13	68.35
Ⅳ	17	JM22	70.42	71.94
	38	JM23	71.94	73.3
	30	JM44	71.9	72.4
	42	SN29	69.64	70.44
	6	XN579	71.38	72.36
	47	YN1212	70.12	70.84
	43	YN19	71.34	72.14
	32	YN999	69.13	69.97
	22	ZM9023	69.98	71.54
	8	ZM155	70.62	71.56
	23	ZM175	70.79	71.77
	25	ZXM99	72.02	72.95
	27	XM208	71.06	71.58
Ⅴ	28	HM19	73.18	73.78
	19	SN086	77.37	78.51
	7	XY22	73.75	74.75
	2	HG33	74.43	75.57
	3	LH7	76.25	77.29
	36	ND189	75.65	76.21
	10	LM15	74.47	75.45
Ⅵ	5	CF1	84.62	85
Note: Height1 and Height2 represent data collected in 2023 and 2024, respectively.

## Sheet: Grey relational analysis
Tbale S10-7 Gray relationa analysis between Rht genes distribution and yield-related traits based on 47 wheat varieties
Gene	Height1	Height2	MSSL1	MSSL2	MSSGN1	MSSGN2	TKW1	TKW2	GY1	GY2
Rht1	0.8721	0.8717	0.8808	0.8783	0.8528	0.8548	0.8736	0.8644	0.8173	0.8171
Rht2	0.8807	0.8798	0.8344	0.8339	0.824	0.817	0.84	0.845	0.7805	0.7803
Rht4	0.8064	0.8107	0.8356	0.8397	0.7909	0.7937	0.8158	0.7931	0.7091	0.7086
Rht5	0.9195	0.9194	0.9264	0.924	0.9084	0.9096	0.9203	0.9125	0.8861	0.886
Rht8	0.8401	0.8403	0.7791	0.7635	0.6151	0.6193	0.7834	0.7801	0.7299	0.7287
Rht12	0.7041	0.7133	0.7577	0.7462	0.5416	0.5454	0.798	0.8112	0.6633	0.6631
Rht24	0.7912	0.7899	0.7724	0.7734	0.7894	0.8	0.7698	0.7766	0.7529	0.7579
Note: MSSL is main stem spike length (cm), MSSGN is main stem spike grain number (No.), TKW is thousand kernel weight(g), GY is grain yield(kg·ha-1). The values in the table represent the correlation coefficient (r). 1 and 2 represent data collected in 2023 and 2024, respectively.
