# Supplementary material for: Molecular characteristics and regulatory effects of dwarfing Rht genes in Triticum aestivum L
Source: BMC Plant Biol. 2025 Nov 10;25:1529. doi: 10.1186/s12870-025-07556-w (PMC12599085; doi:10.1186/s12870-025-07556-w)
Supplement: Supplementary file 12 — Supplementary Material 12. [file 12870_2025_7556_MOESM12_ESM.xlsx]

## Sheet: Sheet1
Table S11 Dynamic Expression of Dwarf Genes Under Different Treatments and Their Correlation with Agronomic Traits
Treatment	Gene	Expression Dynamics (RT-qPCR)	Associated Agronomic Trait
PEG	Rht1	↑↑(1-6h)	coleoptile length and stem elongation
Phosphate		↑↑(1-48h)
Phosphate	Rht2	↑↑(4h) ↓↓（12-48h）	coleoptile length and stem elongation
SA		↑↑(4-12h)
SA	Rht4	↑↑(48h)	Root and stem elongation
Low nitrogen	Rht5	↑↑(1-48h)	stem elongatio
Phosphate	Rht5	↑↑(2-6h)
GA3	Rht8	↑↑(6-24h)	stem elongation
PEG	Rht12	↓↓（0.5-4h） ↑↑(12-24h)	stem elongation and Spike development
GA3	Rht12	↑↑(6-24h)
GA3	Rht24	↑↑(6-24h)	stem elongation
Phosphate	Rht25	↑↑(4h)	stem elongation
GA3	Rht26	↑↑(0.5-48h)	leaf，stem elongation and Spike development
Note: “↑↑” indicates a significant increase, “↓↓” indicates a significant decrease, FDR < 0.05
